# Supplementary material for: Hcp of the Type VI Secretion System (T6SS) in Acidovorax citrulli Group II Strain Aac5 Has a Dual Role as a Core Structural Protein and an Effector Protein in Colonization, Growth Ability, Competition, Biofilm Formation, and Ferric Iron Absorption
Source: Int J Mol Sci. 2022 Aug 25;23(17):9632. doi: 10.3390/ijms23179632 (PMC9456162; doi:10.3390/ijms23179632)
Supplement: Supplementary file 1 [file ijms-23-09632-s001.zip]

Archive with 3 entries (3 files):
- ijms-1788839-supplementary.pdf
- Table S3-differential expression gene with Pvalue and Padj.xls
- TableS4 ranked_gene_list_Mutant_versus_WT.xlt
