# Supplementary material for: Hcp of the Type VI Secretion System (T6SS) in Acidovorax citrulli Group II Strain Aac5 Has a Dual Role as a Core Structural Protein and an Effector Protein in Colonization, Growth Ability, Competition, Biofilm Formation, and Ferric Iron Absorption
Source: Int J Mol Sci. 2022 Aug 25;23(17):9632. doi: 10.3390/ijms23179632 (PMC9456162; doi:10.3390/ijms23179632)
Supplement: Supplementary file 1 [file ijms-23-09632-s001.zip › Table S3-differential expression gene with Pvalue and Padj.xls]

## Sheet: all_compare
gene_id	MutantvsWT_Mutant	MutantvsWT_WT	MutantvsWT_ log2FoldChange	MutantvsWT_pvalue	MutantvsWT_padj	gene_strand	gene_length	gene_description	tf_family	SecP score by SecretomeP - 2.0 (The recommended thresholds are 0.5 for bacterial sequences and 0.6 for mammalian sequences.)	Is there any hit effectors proteins recorded in SecReT6	Is there any immunity proteins recorded in SecReT6	Is there any component proteins, regulators and accessory proteins recorded in SecReT6
Aave_R0042	123541	176843	-0.517475	0.0102048	0.0390254	-	376	tmRNA	-	-	-
Aave_4148	102081	164441	-0.687861	6.05038e-07	6.53525e-06	-	1602	hypothetical protein	-	0.955691	No	No	No
Aave_0932	53286.5	110762	-1.05563	1.26752e-16	3.59285e-15	+	1035	porin Gram-negative type	-	0.944559	No	No	No
Aave_R0003	43841.6	53170.2	-0.278319	0.556429	0.727746	+	275	RNase P	-	-	-	No	No
Aave_3279	22353.9	39317.9	-0.814666	2.38223e-10	3.73882e-09	-	660	OmpA/MotB domain protein	-	0.957937	Yes	No	Yes
Aave_0945	25603.8	22916.5	0.15994	0.318805	0.51647	-	1638	chaperonin GroEL	-	0.085894	No	No	No
Aave_4191	11864.8	17697.7	-0.576852	3.42947e-06	3.3626e-05	+	1137	4-hydroxyphenylpyruvate dioxygenase	Glyoxalase	0.04945	No	No	No
Aave_0137	6683.23	23764.8	-1.83034	1.07073e-31	7.82473e-30	+	432	conserved hypothetical protein	-	0.291309	No	No	No
Aave_3894	10930	16389.3	-0.584381	2.07596e-06	2.09703e-05	+	942	RNA polymerase sigma 32 subunit RpoH	Sigma70_r2	0.089048	No	No	No
Aave_3231	11947.1	12704.1	-0.0886853	0.603503	0.76023	+	1035	Alcohol dehydrogenase GroES domain protein	ADH_N	0.410327	No	No	No
Aave_4343	8434.47	17145	-1.02337	1.29261e-15	3.34007e-14	-	990	porin Gram-negative type	-	0.898659	No	No	No
Aave_3154	10161.2	13758.4	-0.437308	0.00278962	0.0134506	-	438	UspA domain protein	Usp	0.101792	No	No	No
Aave_1523	11031.1	11350.3	-0.041157	0.784276	0.882973	+	1440	cytochrome c oxidase cbb3-type subunit I	-	0.369292	No	No	No
Aave_3238	11169.1	9746.03	0.196564	0.183303	0.358256	-	2352	ATP-dependent Clp protease ATP-binding subunit clpA	Clp_N	0.057266	No	No	Yes
Aave_4679（T4P gene）	9172.95	12058.4	-0.394655	0.0430909	0.121334	-	507	Tfp pilus assembly protein major pilin PilA	-	0.949899	No	No	Yes
Aave_3094	9489.95	10653.2	-0.166845	0.268632	0.460924	-	660	OmpW family protein	-	0.922255	No	No	No
Aave_2856	3799.06	17658.5	-2.21671	1.02459e-49	1.54581e-47	-	363	LSU ribosomal protein L20P	-	0.563817	No	No	No
Aave_2435	7590.78	11326.6	-0.577385	0.00450708	0.0198117	+	468	Azurin	-	0.935401	Yes	No	No
Aave_1226	9962.17	7750.14	0.362132	0.0470532	0.130527	-	1965	chaperone protein DnaK	HSP70	0.183901	No	No	Yes
Aave_1894	1988.24	18179.4	-3.19235	3.28193e-94	2.55827e-91	+	1860	DEAD/DEAH box helicase domain protein	DEAD	0.68524	No	No	No
Aave_2222	6512.74	11291.3	-0.793905	1.86754e-08	2.42625e-07	-	2004	cytochrome bo3 quinol oxidase subunit 1 apoprotein	-	0.306274	No	No	No
Aave_0338	3006.75	16053.1	-2.41674	1.45232e-61	2.98372e-59	+	675	LSU ribosomal protein L3P	-	0.954219	No	No	No
Aave_0335	4442.13	13560.8	-1.61013	6.84724e-33	5.42789e-31	+	2103	translation elongation factor 2 (EF-2/EF-G)	GTP_EFTU	0.070276	Yes	No	No
Aave_1887	1662.1	17156	-3.36796	6.30378e-117	2.94828e-113	+	387	LSU ribosomal protein L19P	-	0.516062	No	No	No
Aave_4703	8036.33	7923.43	0.020417	0.893507	0.9429	+	1980	methyl-accepting chemotaxis sensory transducer	HAMP	0.157798	Yes	No	Yes
Aave_3159	6357.95	10148.3	-0.674554	5.00646e-08	6.17815e-07	-	1131	amino acid/amide ABC transporter substrate-binding protein HAAT family	-	0.954078	No	No	No
Aave_2223	4063.96	12206.8	-1.58668	2.04269e-30	1.34559e-28	-	1050	cytochrome bo3 quinol oxidase subunit 2	-	0.130098	No	No	No
Aave_4646	6820.47	8327.98	-0.288218	0.0453095	0.126138	-	3576	pyruvate ferredoxin/flavodoxin oxidoreductase	-	0.099029	No	No	No
Aave_4053	1584.65	15629.6	-3.3022	8.20544e-66	2.25746e-63	-	429	LSU ribosomal protein L13P	-	0.594996	No	No	No
