# Supplementary material for: Hcp of the Type VI Secretion System (T6SS) in Acidovorax citrulli Group II Strain Aac5 Has a Dual Role as a Core Structural Protein and an Effector Protein in Colonization, Growth Ability, Competition, Biofilm Formation, and Ferric Iron Absorption
Source: Int J Mol Sci. 2022 Aug 25;23(17):9632. doi: 10.3390/ijms23179632 (PMC9456162; doi:10.3390/ijms23179632)
Supplement: Supplementary file 1 [file ijms-23-09632-s001.zip › TableS4 ranked_gene_list_Mutant_versus_WT.xlt]

## Sheet: ranked_gene_list_Mutant_versus_
NAME	DESCRIPTION	GENE_SYMBOL	GENE_TITLE	SCORE
Aave_0001	Aave_0001	null	null	-2.12859
Aave_0002	Aave_0002	null	null	0.220506
Aave_0003	Aave_0003	null	null	0.500379
Aave_0004	Aave_0004	null	null	0.978982
Aave_0005	Aave_0005	null	null	0.487293
Aave_0006	Aave_0006	null	null	0.52725
Aave_0007	Aave_0007	null	null	0.0672402
Aave_0008	Aave_0008	null	null	-0.161297
Aave_0009	Aave_0009	null	null	0.816938
Aave_0010	Aave_0010	null	null	0.433804
Aave_0011	Aave_0011	null	null	1.31751
Aave_0012	Aave_0012	null	null	-0.0894193
Aave_0013	Aave_0013	null	null	-0.370729
Aave_0014	Aave_0014	null	null	0.0742509
Aave_0015	Aave_0015	null	null	0.414334
Aave_0016	Aave_0016	null	null	0.268531
Aave_0017	Aave_0017	null	null	-0.363981
Aave_0018	Aave_0018	null	null	-0.136934
Aave_0019	Aave_0019	null	null	-1.07891
Aave_0020	Aave_0020	null	null	-0.0356599
Aave_0021	Aave_0021	null	null	0.333403
Aave_0022	Aave_0022	null	null	1.59199
Aave_0023	Aave_0023	null	null	0.0827867
Aave_0024	Aave_0024	null	null	-0.396332
Aave_0025	Aave_0025	null	null	0.0215468
Aave_0026	Aave_0026	null	null	-0.19387
Aave_0027	Aave_0027	null	null	-0.301249
Aave_0028	Aave_0028	null	null	0.187997
Aave_0029	Aave_0029	null	null	1.08153
Aave_0030	Aave_0030	null	null	0.97118
Aave_0031	Aave_0031	null	null	0.387439
Aave_0032	Aave_0032	null	null	0.341834
Aave_0033	Aave_0033	null	null	0.454935
Aave_0034	Aave_0034	null	null	0.287726
Aave_0035	Aave_0035	null	null	-1.70238
Aave_0036	Aave_0036	null	null	-0.66657
Aave_0037	Aave_0037	null	null	-1.3152
Aave_0038	Aave_0038	null	null	0.968882
Aave_0039	Aave_0039	null	null	0.779429
Aave_0040	Aave_0040	null	null	0.537483
Aave_0041	Aave_0041	null	null	-0.066024
Aave_0042	Aave_0042	null	null	0.180392
Aave_0043	Aave_0043	null	null	0.348455
Aave_0044	Aave_0044	null	null	0.491719
Aave_0045	Aave_0045	null	null	0.598756
Aave_0046	Aave_0046	null	null	0.0999802
Aave_0047	Aave_0047	null	null	1.6729
Aave_0048	Aave_0048	null	null	0.486206
Aave_0049	Aave_0049	null	null	0.325002
Aave_0050	Aave_0050	null	null	-0.0740347
Aave_0051	Aave_0051	null	null	-0.238037
Aave_0052	Aave_0052	null	null	0.954302
Aave_0053	Aave_0053	null	null	0.698577
Aave_0054	Aave_0054	null	null	1.3181
Aave_0055	Aave_0055	null	null	1.10761
Aave_0056	Aave_0056	null	null	0.697499
Aave_0057	Aave_0057	null	null	0.234363
Aave_0058	Aave_0058	null	null	0.688872
Aave_0059	Aave_0059	null	null	0.661897
Aave_0060	Aave_0060	null	null	1.15017
Aave_0061	Aave_0061	null	null	0.0807127
Aave_0062	Aave_0062	null	null	0.726372
Aave_0063	Aave_0063	null	null	0.794567
Aave_0064	Aave_0064	null	null	-0.0527693
Aave_0065	Aave_0065	null	null	0.315866
Aave_0066	Aave_0066	null	null	-0.155888
Aave_0067	Aave_0067	null	null	0.44964
Aave_0068	Aave_0068	null	null	0.739076
Aave_0069	Aave_0069	null	null	0.338878
Aave_0070	Aave_0070	null	null	0.967375
Aave_0071	Aave_0071	null	null	1.05963
Aave_0072	Aave_0072	null	null	0.932255
Aave_0073	Aave_0073	null	null	0.905745
Aave_0074	Aave_0074	null	null	0.479429
Aave_0075	Aave_0075	null	null	0.459606
Aave_0076	Aave_0076	null	null	0.0582231
Aave_0077	Aave_0077	null	null	0.551623
Aave_0078	Aave_0078	null	null	1.0694
Aave_0079	Aave_0079	null	null	0.421009
Aave_0080	Aave_0080	null	null	0.316764
Aave_0081	Aave_0081	null	null	0.543453
Aave_0082	Aave_0082	null	null	-0.112175
Aave_0083	Aave_0083	null	null	-0.874441
Aave_0084	Aave_0084	null	null	-0.283187
Aave_0085	Aave_0085	null	null	1.5769
Aave_0086	Aave_0086	null	null	0.3429
Aave_0087	Aave_0087	null	null	0.739298
Aave_0088	Aave_0088	null	null	-0.52804
Aave_0089	Aave_0089	null	null	0.773376
Aave_0090	Aave_0090	null	null	1.12654
Aave_0091	Aave_0091	null	null	-0.411058
Aave_0092	Aave_0092	null	null	0.48849
Aave_0093	Aave_0093	null	null	0.388384
Aave_0094	Aave_0094	null	null	0.786539
Aave_0095	Aave_0095	null	null	0.144595
Aave_0096	Aave_0096	null	null	0.271145
Aave_0097	Aave_0097	null	null	0.997492
Aave_0098	Aave_0098	null	null	-0.234219
Aave_0099	Aave_0099	null	null	0.440771
Aave_0100	Aave_0100	null	null	0.92751
Aave_0101	Aave_0101	null	null	-0.112985
Aave_0102	Aave_0102	null	null	0.388189
Aave_0103	Aave_0103	null	null	0.177606
Aave_0104	Aave_0104	null	null	-0.51881
Aave_0105	Aave_0105	null	null	0.617895
Aave_0106	Aave_0106	null	null	0.351973
Aave_0107	Aave_0107	null	null	-1.31216
Aave_0108	Aave_0108	null	null	-0.833629
Aave_0109	Aave_0109	null	null	-1.60812
Aave_0110	Aave_0110	null	null	-1.21651
Aave_0111	Aave_0111	null	null	0.122026
Aave_0112	Aave_0112	null	null	-0.63406
Aave_0113	Aave_0113	null	null	-0.218898
Aave_0114	Aave_0114	null	null	2.23678
Aave_0115	Aave_0115	null	null	0.24134
Aave_0116	Aave_0116	null	null	0.092745
Aave_0117	Aave_0117	null	null	-0.711004
Aave_0118	Aave_0118	null	null	0.150462
Aave_0119	Aave_0119	null	null	0.394094
Aave_0120	Aave_0120	null	null	-0.340812
Aave_0121	Aave_0121	null	null	-2.73973
Aave_0122	Aave_0122	null	null	0.230744
Aave_0123	Aave_0123	null	null	0.132265
Aave_0124	Aave_0124	null	null	-0.198011
Aave_0125	Aave_0125	null	null	0.341557
Aave_0126	Aave_0126	null	null	0.260418
Aave_0127	Aave_0127	null	null	-0.437858
Aave_0128	Aave_0128	null	null	0.393943
Aave_0129	Aave_0129	null	null	1.05857
Aave_0130	Aave_0130	null	null	0.0158486
Aave_0131	Aave_0131	null	null	-1.19429
Aave_0132	Aave_0132	null	null	0.0554241
Aave_0133	Aave_0133	null	null	0.380332
Aave_0134	Aave_0134	null	null	-0.319564
Aave_0135	Aave_0135	null	null	1.54952
Aave_0136	Aave_0136	null	null	1.09875
Aave_0137	Aave_0137	null	null	-2.76615
Aave_0138	Aave_0138	null	null	-1.60575
Aave_0139	Aave_0139	null	null	-0.298789
Aave_0140	Aave_0140	null	null	-0.559037
Aave_0141	Aave_0141	null	null	0.208216
Aave_0142	Aave_0142	null	null	0.69457
Aave_0143	Aave_0143	null	null	2.87451
Aave_0144	Aave_0144	null	null	0.341996
Aave_0145	Aave_0145	null	null	1.18613
Aave_0146	Aave_0146	null	null	0.272978
Aave_0147	Aave_0147	null	null	0.729198
Aave_0148	Aave_0148	null	null	0.250767
Aave_0149	Aave_0149	null	null	0.0816366
Aave_0150	Aave_0150	null	null	-0.347578
Aave_0151	Aave_0151	null	null	0.143735
Aave_0152	Aave_0152	null	null	-0.805337
Aave_0153	Aave_0153	null	null	-1.35119
Aave_0154	Aave_0154	null	null	-0.99345
Aave_0155	Aave_0155	null	null	0.100194
Aave_0156	Aave_0156	null	null	0.139577
Aave_0157	Aave_0157	null	null	0.512459
Aave_0158	Aave_0158	null	null	1.0235
Aave_0159	Aave_0159	null	null	0.942793
Aave_0160	Aave_0160	null	null	1.02782
Aave_0161	Aave_0161	null	null	0.828552
Aave_0162	Aave_0162	null	null	1.21229
Aave_0163	Aave_0163	null	null	0.82591
Aave_0164	Aave_0164	null	null	-0.375401
Aave_0165	Aave_0165	null	null	0.113866
Aave_0166	Aave_0166	null	null	0.306279
Aave_0167	Aave_0167	null	null	0.598712
Aave_0168	Aave_0168	null	null	0.246504
Aave_0169	Aave_0169	null	null	0.770861
Aave_0170	Aave_0170	null	null	0.340739
Aave_0171	Aave_0171	null	null	0.565698
Aave_0172	Aave_0172	null	null	1.39007
Aave_0173	Aave_0173	null	null	1.01134
Aave_0174	Aave_0174	null	null	0.33054
Aave_0175	Aave_0175	null	null	0.108473
Aave_0176	Aave_0176	null	null	0.376371
Aave_0177	Aave_0177	null	null	-0.0564101
Aave_0178	Aave_0178	null	null	-0.609126
Aave_0179	Aave_0179	null	null	0
Aave_0180	Aave_0180	null	null	0.172004
Aave_0181	Aave_0181	null	null	0.74094
Aave_0182	Aave_0182	null	null	1.24016
Aave_0183	Aave_0183	null	null	0.562908
Aave_0184	Aave_0184	null	null	-1.35768
Aave_0185	Aave_0185	null	null	0.336287
Aave_0186	Aave_0186	null	null	-0.612975
Aave_0187	Aave_0187	null	null	-0.169688
Aave_0188	Aave_0188	null	null	-1.63571
Aave_0189	Aave_0189	null	null	-1.99193
Aave_0190	Aave_0190	null	null	0.153424
Aave_0191	Aave_0191	null	null	0.476446
Aave_0192	Aave_0192	null	null	0.415011
Aave_0193	Aave_0193	null	null	0.35862
Aave_0194	Aave_0194	null	null	1.17632
Aave_0195	Aave_0195	null	null	-0.4427
Aave_0196	Aave_0196	null	null	-0.735617
Aave_0197	Aave_0197	null	null	-0.392195
Aave_0198	Aave_0198	null	null	-0.331199
Aave_0199	Aave_0199	null	null	-0.231156
Aave_0200	Aave_0200	null	null	0.0525916
Aave_0201	Aave_0201	null	null	1.13194
Aave_0202	Aave_0202	null	null	0.0640405
Aave_0203	Aave_0203	null	null	-0.415954
Aave_0204	Aave_0204	null	null	-0.3441
Aave_0205	Aave_0205	null	null	-0.0855473
Aave_0206	Aave_0206	null	null	0.640534
Aave_0207	Aave_0207	null	null	0.637619
Aave_0208	Aave_0208	null	null	-0.0928902
Aave_0209	Aave_0209	null	null	0.631343
Aave_0210	Aave_0210	null	null	-0.104377
Aave_0211	Aave_0211	null	null	0.322456
Aave_0212	Aave_0212	null	null	-0.1123
Aave_0213	Aave_0213	null	null	-0.479476
Aave_0214	Aave_0214	null	null	0.366343
Aave_0215	Aave_0215	null	null	0.440958
Aave_0216	Aave_0216	null	null	0.893512
Aave_0217	Aave_0217	null	null	-1.18039
Aave_0218	Aave_0218	null	null	0.421706
Aave_0219	Aave_0219	null	null	-0.371275
Aave_0220	Aave_0220	null	null	0.342477
Aave_0221	Aave_0221	null	null	0.398151
Aave_0222	Aave_0222	null	null	-0.0710009
Aave_0223	Aave_0223	null	null	-0.327414
Aave_0224	Aave_0224	null	null	-0.144305
Aave_0225	Aave_0225	null	null	0.150551
Aave_0226	Aave_0226	null	null	-0.520547
Aave_0227	Aave_0227	null	null	0.518301
Aave_0228	Aave_0228	null	null	0.0185926
Aave_0229	Aave_0229	null	null	-0.0594974
Aave_0230	Aave_0230	null	null	0.276739
Aave_0231	Aave_0231	null	null	-0.138891
Aave_0232	Aave_0232	null	null	-0.435876
Aave_0233	Aave_0233	null	null	-0.486654
Aave_0234	Aave_0234	null	null	-0.0874143
Aave_0235	Aave_0235	null	null	-0.0365784
Aave_0236	Aave_0236	null	null	0.186837
Aave_0237	Aave_0237	null	null	0.680964
Aave_0238	Aave_0238	null	null	1.53772
Aave_0239	Aave_0239	null	null	0.625837
Aave_0240	Aave_0240	null	null	0.1866
Aave_0241	Aave_0241	null	null	0.284836
Aave_0242	Aave_0242	null	null	0.233451
Aave_0243	Aave_0243	null	null	0.531475
Aave_0244	Aave_0244	null	null	0.740918
Aave_0245	Aave_0245	null	null	-0.416124
Aave_0246	Aave_0246	null	null	0.344729
Aave_0247	Aave_0247	null	null	-0.0665059
Aave_0248	Aave_0248	null	null	0.898882
Aave_0249	Aave_0249	null	null	0.510696
Aave_0250	Aave_0250	null	null	0.219821
Aave_0251	Aave_0251	null	null	0.690449
Aave_0252	Aave_0252	null	null	0.698886
Aave_0253	Aave_0253	null	null	-0.736434
Aave_0254	Aave_0254	null	null	-0.163603
Aave_0255	Aave_0255	null	null	-0.137661
Aave_0256	Aave_0256	null	null	-2.27939
Aave_0257	Aave_0257	null	null	-2.71897
Aave_0258	Aave_0258	null	null	-0.227831
Aave_0259	Aave_0259	null	null	0.572108
Aave_0260	Aave_0260	null	null	0.481019
Aave_0261	Aave_0261	null	null	-0.0336718
Aave_0262	Aave_0262	null	null	0.994542
Aave_0263	Aave_0263	null	null	-0.646427
Aave_0264	Aave_0264	null	null	-0.63623
Aave_0265	Aave_0265	null	null	0.237415
Aave_0266	Aave_0266	null	null	0.147502
Aave_0267	Aave_0267	null	null	0.221511
Aave_0268	Aave_0268	null	null	0.774579
Aave_0269	Aave_0269	null	null	0.445415
Aave_0270	Aave_0270	null	null	0.493773
Aave_0271	Aave_0271	null	null	-0.206126
Aave_0272	Aave_0272	null	null	-1.00184
Aave_0273	Aave_0273	null	null	-0.337096
Aave_0274	Aave_0274	null	null	0.0494955
Aave_0275	Aave_0275	null	null	-0.272836
Aave_0276	Aave_0276	null	null	0.179589
Aave_0277	Aave_0277	null	null	1.47187
Aave_0278	Aave_0278	null	null	0.498586
Aave_0279	Aave_0279	null	null	0.273259
Aave_0280	Aave_0280	null	null	0.703538
Aave_0281	Aave_0281	null	null	0.466139
Aave_0282	Aave_0282	null	null	0.71509
Aave_0283	Aave_0283	null	null	0.137268
Aave_0284	Aave_0284	null	null	0.235801
Aave_0285	Aave_0285	null	null	-0.829596
Aave_0286	Aave_0286	null	null	-0.582408
Aave_0287	Aave_0287	null	null	-0.629615
Aave_0288	Aave_0288	null	null	0.333868
Aave_0289	Aave_0289	null	null	0.118401
Aave_0290	Aave_0290	null	null	-0.529163
Aave_0291	Aave_0291	null	null	0.674139
Aave_0292	Aave_0292	null	null	-0.939339
Aave_0293	Aave_0293	null	null	0.406125
Aave_0294	Aave_0294	null	null	-0.233628
Aave_0295	Aave_0295	null	null	-0.0215166
Aave_0296	Aave_0296	null	null	0.465727
Aave_0297	Aave_0297	null	null	1.01012
Aave_0298	Aave_0298	null	null	-0.628834
Aave_0299	Aave_0299	null	null	1.29282
Aave_0300	Aave_0300	null	null	0.61414
Aave_0301	Aave_0301	null	null	-0.15573
Aave_0302	Aave_0302	null	null	-1.33525
Aave_0303	Aave_0303	null	null	0.65776
Aave_0304	Aave_0304	null	null	-1.11985
Aave_0305	Aave_0305	null	null	0.526297
Aave_0306	Aave_0306	null	null	0.800777
Aave_0307	Aave_0307	null	null	1.50667
Aave_0308	Aave_0308	null	null	0.403662
Aave_0309	Aave_0309	null	null	0.874257
Aave_0310	Aave_0310	null	null	2.15729
Aave_0311	Aave_0311	null	null	-0.736969
Aave_0312	Aave_0312	null	null	-0.166801
Aave_0313	Aave_0313	null	null	-0.0140525
Aave_0314	Aave_0314	null	null	0.139828
Aave_0315	Aave_0315	null	null	0.488905
Aave_0316	Aave_0316	null	null	0.346953
Aave_0317	Aave_0317	null	null	0.278584
Aave_0318	Aave_0318	null	null	0.776905
Aave_0319	Aave_0319	null	null	0.487901
Aave_0320	Aave_0320	null	null	-0.124237
Aave_0321	Aave_0321	null	null	-0.273875
Aave_0322	Aave_0322	null	null	0.140873
Aave_0323	Aave_0323	null	null	-2.73105
Aave_0324	Aave_0324	null	null	-2.98882
Aave_0325	Aave_0325	null	null	1.62306
Aave_0326	Aave_0326	null	null	1.43055
Aave_0327	Aave_0327	null	null	0.625202
Aave_0328	Aave_0328	null	null	-0.191345
Aave_0329	Aave_0329	null	null	0.461324
Aave_0330	Aave_0330	null	null	0.629356
Aave_0331	Aave_0331	null	null	0.829
Aave_0332	Aave_0332	null	null	0.350154
Aave_0333	Aave_0333	null	null	-3.00642
Aave_0334	Aave_0334	null	null	-3.43081
Aave_0335	Aave_0335	null	null	-2.53255
Aave_0336	Aave_0336	null	null	-2.50715
Aave_0337	Aave_0337	null	null	-2.51404
Aave_0338	Aave_0338	null	null	-3.42247
Aave_0339	Aave_0339	null	null	-3.03629
Aave_0340	Aave_0340	null	null	-2.976
Aave_0341	Aave_0341	null	null	-2.58067
Aave_0342	Aave_0342	null	null	-2.29351
Aave_0343	Aave_0343	null	null	-2.3953
Aave_0344	Aave_0344	null	null	-2.37468
Aave_0345	Aave_0345	null	null	-2.09467
Aave_0346	Aave_0346	null	null	-2.20869
Aave_0347	Aave_0347	null	null	-2.1586
Aave_0348	Aave_0348	null	null	-0.731853
Aave_0349	Aave_0349	null	null	-0.161732
Aave_0350	Aave_0350	null	null	-0.767401
Aave_0351	Aave_0351	null	null	0.079729
Aave_0352	Aave_0352	null	null	0.572068
Aave_0353	Aave_0353	null	null	0.630607
Aave_0354	Aave_0354	null	null	1.0229
Aave_0355	Aave_0355	null	null	-0.0601277
Aave_0356	Aave_0356	null	null	-0.0939782
Aave_0357	Aave_0357	null	null	0.17589
Aave_0358	Aave_0358	null	null	0.211759
Aave_0359	Aave_0359	null	null	0.0373892
Aave_0360	Aave_0360	null	null	-0.145101
Aave_0361	Aave_0361	null	null	0.913998
Aave_0362	Aave_0362	null	null	0.569806
Aave_0363	Aave_0363	null	null	1.41241
Aave_0364	Aave_0364	null	null	1.87465
Aave_0365	Aave_0365	null	null	-1.43558
Aave_0366	Aave_0366	null	null	-2.13342
Aave_0367	Aave_0367	null	null	-1.60243
Aave_0368	Aave_0368	null	null	-1.56955
Aave_0369	Aave_0369	null	null	-1.24227
Aave_0370	Aave_0370	null	null	-1.54761
Aave_0371	Aave_0371	null	null	-1.05729
Aave_0372	Aave_0372	null	null	-1.16851
Aave_0373	Aave_0373	null	null	-0.791769
Aave_0374	Aave_0374	null	null	0.344431
Aave_0375	Aave_0375	null	null	0.34663
Aave_0376	Aave_0376	null	null	0.408728
Aave_0377	Aave_0377	null	null	-0.101318
Aave_0378	Aave_0378	null	null	1.02621
Aave_0379	Aave_0379	null	null	-0.00578427
Aave_0380	Aave_0380	null	null	0.2179
Aave_0381	Aave_0381	null	null	-0.00232378
Aave_0382	Aave_0382	null	null	-0.473353
Aave_0383	Aave_0383	null	null	0.215246
Aave_0384	Aave_0384	null	null	0.103441
Aave_0385	Aave_0385	null	null	-0.608055
Aave_0386	Aave_0386	null	null	-0.936418
Aave_0387	Aave_0387	null	null	0.164351
Aave_0388	Aave_0388	null	null	0.169471
Aave_0389	Aave_0389	null	null	-0.852555
Aave_0390	Aave_0390	null	null	-1.39978
Aave_0391	Aave_0391	null	null	0.275095
Aave_0392	Aave_0392	null	null	0.190141
Aave_0393	Aave_0393	null	null	0.626735
Aave_0394	Aave_0394	null	null	0.700272
Aave_0395	Aave_0395	null	null	-0.500874
Aave_0396	Aave_0396	null	null	-2.05159
Aave_0397	Aave_0397	null	null	-1.4619
Aave_0398	Aave_0398	null	null	0.131743
Aave_0399	Aave_0399	null	null	0.50175
Aave_0400	Aave_0400	null	null	2.41542
Aave_0401	Aave_0401	null	null	-0.316853
Aave_0402	Aave_0402	null	null	-0.287796
Aave_0403	Aave_0403	null	null	0.528288
Aave_0404	Aave_0404	null	null	0.00771921
Aave_0405	Aave_0405	null	null	0.515205
Aave_0406	Aave_0406	null	null	0.345356
Aave_0407	Aave_0407	null	null	-1.22082
Aave_0408	Aave_0408	null	null	-1.25147
Aave_0409	Aave_0409	null	null	0.567681
Aave_0410	Aave_0410	null	null	0.33415
Aave_0411	Aave_0411	null	null	-0.06998
Aave_0412	Aave_0412	null	null	0.586527
Aave_0413	Aave_0413	null	null	0.353594
Aave_0414	Aave_0414	null	null	-0.0584195
Aave_0415	Aave_0415	null	null	0.00798769
Aave_0416	Aave_0416	null	null	-0.44923
Aave_0417	Aave_0417	null	null	-0.529832
Aave_0418	Aave_0418	null	null	0.540152
Aave_0419	Aave_0419	null	null	1.18318
Aave_0420	Aave_0420	null	null	0.0678506
Aave_0421	Aave_0421	null	null	-0.0315646
Aave_0422	Aave_0422	null	null	0.325965
Aave_0423	Aave_0423	null	null	1.3632
Aave_0424	Aave_0424	null	null	0.664018
Aave_0425	Aave_0425	null	null	0.368327
Aave_0426	Aave_0426	null	null	-0.299556
Aave_0427	Aave_0427	null	null	0.203549
Aave_0428	Aave_0428	null	null	-0.00919236
Aave_0429	Aave_0429	null	null	0.950644
Aave_0430	Aave_0430	null	null	1.08278
Aave_0431	Aave_0431	null	null	0.377951
Aave_0432	Aave_0432	null	null	0.381056
Aave_0433	Aave_0433	null	null	1.48714
Aave_0434	Aave_0434	null	null	0.879309
Aave_0435	Aave_0435	null	null	0.617781
Aave_0436	Aave_0436	null	null	0.761054
Aave_0437	Aave_0437	null	null	0.335717
Aave_0438	Aave_0438	null	null	0.308798
Aave_0439	Aave_0439	null	null	-0.184024
Aave_0440	Aave_0440	null	null	-0.0963198
Aave_0441	Aave_0441	null	null	0.182867
Aave_0442	Aave_0442	null	null	0.405684
Aave_0443	Aave_0443	null	null	1.45463
Aave_0444	Aave_0444	null	null	1.24198
Aave_0445	Aave_0445	null	null	0.736782
Aave_0446	Aave_0446	null	null	2.37548
Aave_0447	Aave_0447	null	null	3.46567
Aave_0448	Aave_0448	null	null	2.47584
Aave_0449	Aave_0449	null	null	3.07186
Aave_0450	Aave_0450	null	null	2.58719
Aave_0451	Aave_0451	null	null	2.46781
Aave_0452	Aave_0452	null	null	3.12978
Aave_0453	Aave_0453	null	null	2.23738
Aave_0454	Aave_0454	null	null	1.01428
Aave_0455	Aave_0455	null	null	2.10856
Aave_0456	Aave_0456	null	null	1.29251
Aave_0457	Aave_0457	null	null	0.282597
Aave_0458	Aave_0458	null	null	0.815701
Aave_0459	Aave_0459	null	null	2.45983
Aave_0460	Aave_0460	null	null	2.45802
Aave_0461	Aave_0461	null	null	2.841
Aave_0462	Aave_0462	null	null	1.84925
Aave_0463	Aave_0463	null	null	3.7831
Aave_0464	Aave_0464	null	null	3.32453
Aave_0465	Aave_0465	null	null	3.33677
Aave_0466	Aave_0466	null	null	3.63597
Aave_0467	Aave_0467	null	null	3.2473
Aave_0468	Aave_0468	null	null	3.69298
Aave_0469	Aave_0469	null	null	3.82313
Aave_0470	Aave_0470	null	null	3.64826
Aave_0471	Aave_0471	null	null	3.76651
Aave_0472	Aave_0472	null	null	3.63929
Aave_0473	Aave_0473	null	null	3.36509
Aave_0474	Aave_0474	null	null	2.99922
Aave_0475	Aave_0475	null	null	2.79083
Aave_0476	Aave_0476	null	null	2.71074
Aave_0477	Aave_0477	null	null	3.59209
Aave_0478	Aave_0478	null	null	3.11239
Aave_0479	Aave_0479	null	null	3.31993
Aave_0480	Aave_0480	null	null	3.33605
Aave_0481	Aave_0481	null	null	-0.200395
Aave_0482	Aave_0482	null	null	-0.417876
Aave_0483	Aave_0483	null	null	0.430502
Aave_0484	Aave_0484	null	null	0.370391
Aave_0485	Aave_0485	null	null	1.82607
Aave_0486	Aave_0486	null	null	0.0668169
Aave_0487	Aave_0487	null	null	0.524313
Aave_0488	Aave_0488	null	null	0.487866
Aave_0489	Aave_0489	null	null	-0.397699
Aave_0490	Aave_0490	null	null	-0.72813
Aave_0491	Aave_0491	null	null	-0.146446
Aave_0492	Aave_0492	null	null	0.214615
Aave_0493	Aave_0493	null	null	1.04239
Aave_0494	Aave_0494	null	null	0.525913
Aave_0495	Aave_0495	null	null	-0.146183
Aave_0496	Aave_0496	null	null	-0.434229
Aave_0497	Aave_0497	null	null	0.0128967
Aave_0498	Aave_0498	null	null	1.34917
Aave_0499	Aave_0499	null	null	1.2737
Aave_0500	Aave_0500	null	null	1.42106
Aave_0501	Aave_0501	null	null	-0.086755
Aave_0502	Aave_0502	null	null	-0.521269
Aave_0503	Aave_0503	null	null	-0.065682
Aave_0504	Aave_0504	null	null	-0.310312
Aave_0505	Aave_0505	null	null	-0.38447
Aave_0506	Aave_0506	null	null	-0.246343
Aave_0507	Aave_0507	null	null	0.17356
Aave_0508	Aave_0508	null	null	-0.54939
Aave_0509	Aave_0509	null	null	0.291095
Aave_0510	Aave_0510	null	null	-0.919546
Aave_0511	Aave_0511	null	null	0.491689
Aave_0512	Aave_0512	null	null	2.25956
Aave_0513	Aave_0513	null	null	-0.483656
Aave_0514	Aave_0514	null	null	0.605879
Aave_0515	Aave_0515	null	null	1.07368
Aave_0516	Aave_0516	null	null	-2.30911
Aave_0517	Aave_0517	null	null	-1.47572
Aave_0518	Aave_0518	null	null	0.276286
Aave_0519	Aave_0519	null	null	-0.128674
Aave_0520	Aave_0520	null	null	0.567933
Aave_0521	Aave_0521	null	null	-0.134676
Aave_0522	Aave_0522	null	null	-0.230497
Aave_0523	Aave_0523	null	null	0.779048
Aave_0524	Aave_0524	null	null	-0.121897
Aave_0525	Aave_0525	null	null	0.748853
Aave_0526	Aave_0526	null	null	0.248605
Aave_0527	Aave_0527	null	null	-0.493215
Aave_0528	Aave_0528	null	null	-1.09651
Aave_0529	Aave_0529	null	null	-0.141897
Aave_0530	Aave_0530	null	null	-0.330019
Aave_0531	Aave_0531	null	null	-0.146109
Aave_0532	Aave_0532	null	null	-0.128427
Aave_0533	Aave_0533	null	null	0.0890012
Aave_0534	Aave_0534	null	null	0.557743
Aave_0535	Aave_0535	null	null	-0.0661123
Aave_0536	Aave_0536	null	null	0.400495
Aave_0537	Aave_0537	null	null	-0.0517533
Aave_0538	Aave_0538	null	null	0.385499
Aave_0539	Aave_0539	null	null	0.774122
Aave_0540	Aave_0540	null	null	-0.288088
Aave_0541	Aave_0541	null	null	0.651133
Aave_0542	Aave_0542	null	null	-1.76909
Aave_0543	Aave_0543	null	null	-0.683269
Aave_0544	Aave_0544	null	null	-0.0322336
Aave_0545	Aave_0545	null	null	0.281821
Aave_0546	Aave_0546	null	null	-0.78849
Aave_0547	Aave_0547	null	null	0.810784
Aave_0548	Aave_0548	null	null	-0.874314
Aave_0549	Aave_0549	null	null	0.560067
Aave_0550	Aave_0550	null	null	0.207315
Aave_0551	Aave_0551	null	null	-0.141779
Aave_0552	Aave_0552	null	null	-1.036
Aave_0553	Aave_0553	null	null	-0.606199
Aave_0554	Aave_0554	null	null	0.0825382
Aave_0555	Aave_0555	null	null	0.666639
Aave_0556	Aave_0556	null	null	0.238362
Aave_0557	Aave_0557	null	null	-0.100752
Aave_0558	Aave_0558	null	null	-0.379278
Aave_0559	Aave_0559	null	null	-0.379516
Aave_0560	Aave_0560	null	null	-0.83153
Aave_0561	Aave_0561	null	null	-0.332197
Aave_0562	Aave_0562	null	null	-0.411218
Aave_0563	Aave_0563	null	null	-0.278408
Aave_0564	Aave_0564	null	null	0.0910103
Aave_0565	Aave_0565	null	null	-0.115805
Aave_0566	Aave_0566	null	null	-0.342136
Aave_0567	Aave_0567	null	null	-0.0925443
Aave_0568	Aave_0568	null	null	-0.0949044
Aave_0569	Aave_0569	null	null	-0.104548
Aave_0570	Aave_0570	null	null	-0.0123355
Aave_0571	Aave_0571	null	null	-0.27935
Aave_0572	Aave_0572	null	null	-0.0606067
Aave_0573	Aave_0573	null	null	-0.137379
Aave_0574	Aave_0574	null	null	-0.427193
Aave_0575	Aave_0575	null	null	0.150847
Aave_0576	Aave_0576	null	null	0.205701
Aave_0577	Aave_0577	null	null	1.30878
Aave_0578	Aave_0578	null	null	0.485219
Aave_0579	Aave_0579	null	null	-1.61593
Aave_0580	Aave_0580	null	null	-1.56226
Aave_0581	Aave_0581	null	null	-1.45937
Aave_0582	Aave_0582	null	null	-0.529646
Aave_0583	Aave_0583	null	null	-0.0644295
Aave_0584	Aave_0584	null	null	0.487646
Aave_0585	Aave_0585	null	null	1.1385
Aave_0586	Aave_0586	null	null	0.135273
Aave_0587	Aave_0587	null	null	0.950622
Aave_0588	Aave_0588	null	null	2.22709
Aave_0589	Aave_0589	null	null	-0.203479
Aave_0590	Aave_0590	null	null	-1.98431
Aave_0591	Aave_0591	null	null	0.834982
Aave_0592	Aave_0592	null	null	0.440821
Aave_0593	Aave_0593	null	null	0.239689
Aave_0594	Aave_0594	null	null	-0.0368123
Aave_0595	Aave_0595	null	null	-0.218627
Aave_0596	Aave_0596	null	null	0.600565
Aave_0597	Aave_0597	null	null	0.848992
Aave_0598	Aave_0598	null	null	0.178017
Aave_0599	Aave_0599	null	null	1.09969
Aave_0600	Aave_0600	null	null	-0.15053
Aave_0601	Aave_0601	null	null	0.791253
Aave_0602	Aave_0602	null	null	1.27186
Aave_0603	Aave_0603	null	null	1.68687
Aave_0604	Aave_0604	null	null	0.516591
Aave_0605	Aave_0605	null	null	0.768118
Aave_0606	Aave_0606	null	null	0.704266
Aave_0607	Aave_0607	null	null	0.78049
Aave_0608	Aave_0608	null	null	1.17213
Aave_0609	Aave_0609	null	null	1.067
Aave_0610	Aave_0610	null	null	1.26639
Aave_0611	Aave_0611	null	null	-3.54129
Aave_0612	Aave_0612	null	null	-3.70021
Aave_0613	Aave_0613	null	null	-3.52579
Aave_0614	Aave_0614	null	null	-2.96386
Aave_0615	Aave_0615	null	null	-2.89463
Aave_0616	Aave_0616	null	null	-2.66682
Aave_0617	Aave_0617	null	null	-2.41586
Aave_0618	Aave_0618	null	null	-2.2788
Aave_0619	Aave_0619	null	null	-2.03179
Aave_0620	Aave_0620	null	null	-1.96475
Aave_0621	Aave_0621	null	null	-1.61668
Aave_0622	Aave_0622	null	null	-1.82902
Aave_0623	Aave_0623	null	null	-1.892
Aave_0624	Aave_0624	null	null	-1.76671
Aave_0625	Aave_0625	null	null	-2.40943
Aave_0626	Aave_0626	null	null	-2.15006
Aave_0627	Aave_0627	null	null	-3.71419
Aave_0628	Aave_0628	null	null	-2.97959
Aave_0629	Aave_0629	null	null	-0.22543
Aave_0630	Aave_0630	null	null	-0.734057
Aave_0631	Aave_0631	null	null	-0.225542
Aave_0632	Aave_0632	null	null	0.465799
Aave_0633	Aave_0633	null	null	-0.313211
Aave_0634	Aave_0634	null	null	0.68415
Aave_0635	Aave_0635	null	null	1.12409
Aave_0636	Aave_0636	null	null	1.95011
Aave_0637	Aave_0637	null	null	0.83581
Aave_0638	Aave_0638	null	null	-0.302446
Aave_0639	Aave_0639	null	null	0.162697
Aave_0640	Aave_0640	null	null	-0.0412216
Aave_0641	Aave_0641	null	null	-0.176026
Aave_0642	Aave_0642	null	null	-1.42697
Aave_0643	Aave_0643	null	null	-0.985843
Aave_0644	Aave_0644	null	null	-0.629715
Aave_0645	Aave_0645	null	null	0.457245
Aave_0646	Aave_0646	null	null	1.10682
Aave_0647	Aave_0647	null	null	1.05282
Aave_0648	Aave_0648	null	null	0.463644
Aave_0649	Aave_0649	null	null	0.0356834
Aave_0650	Aave_0650	null	null	-2.0762
Aave_0651	Aave_0651	null	null	-2.99176
Aave_0652	Aave_0652	null	null	-0.260859
Aave_0653	Aave_0653	null	null	0.0772351
Aave_0654	Aave_0654	null	null	0.765543
Aave_0655	Aave_0655	null	null	0.499298
Aave_0656	Aave_0656	null	null	-0.340556
Aave_0657	Aave_0657	null	null	-0.390208
Aave_0658	Aave_0658	null	null	-0.0792718
Aave_0659	Aave_0659	null	null	-0.467737
Aave_0660	Aave_0660	null	null	0.0127562
Aave_0661	Aave_0661	null	null	0.0849693
Aave_0662	Aave_0662	null	null	0.29877
Aave_0663	Aave_0663	null	null	-0.132091
Aave_0664	Aave_0664	null	null	0.136032
Aave_0665	Aave_0665	null	null	0.363049
Aave_0666	Aave_0666	null	null	0.131304
Aave_0667	Aave_0667	null	null	1.18111
Aave_0668	Aave_0668	null	null	0.960817
Aave_0669	Aave_0669	null	null	0.961166
Aave_0670	Aave_0670	null	null	0.162056
Aave_0671	Aave_0671	null	null	0.0229347
Aave_0672	Aave_0672	null	null	0.891386
Aave_0673	Aave_0673	null	null	0.0441886
Aave_0674	Aave_0674	null	null	0.104312
Aave_0675	Aave_0675	null	null	1.075
Aave_0676	Aave_0676	null	null	0.745675
Aave_0677	Aave_0677	null	null	1.16444
Aave_0678	Aave_0678	null	null	1.17828
Aave_0679	Aave_0679	null	null	0.869825
Aave_0680	Aave_0680	null	null	-0.446906
Aave_0681	Aave_0681	null	null	-0.521351
Aave_0682	Aave_0682	null	null	-0.904339
Aave_0683	Aave_0683	null	null	-0.260543
Aave_0684	Aave_0684	null	null	-0.42516
Aave_0685	Aave_0685	null	null	0.559389
Aave_0686	Aave_0686	null	null	-0.519789
Aave_0687	Aave_0687	null	null	-0.375976
Aave_0688	Aave_0688	null	null	0.0203309
Aave_0689	Aave_0689	null	null	-1.10145
Aave_0690	Aave_0690	null	null	-0.283088
Aave_0691	Aave_0691	null	null	0.18839
Aave_0692	Aave_0692	null	null	0
Aave_0693	Aave_0693	null	null	0.239213
Aave_0694	Aave_0694	null	null	0.998343
Aave_0695	Aave_0695	null	null	0
Aave_0696	Aave_0696	null	null	-0.444068
Aave_0697	Aave_0697	null	null	0.117639
Aave_0698	Aave_0698	null	null	-0.538064
Aave_0699	Aave_0699	null	null	-0.387207
Aave_0700	Aave_0700	null	null	0.5238
Aave_0701	Aave_0701	null	null	0.592044
Aave_0702	Aave_0702	null	null	0.177853
Aave_0703	Aave_0703	null	null	0
Aave_0704	Aave_0704	null	null	0.818208
Aave_0705	Aave_0705	null	null	0.199128
Aave_0706	Aave_0706	null	null	0.300339
Aave_0707	Aave_0707	null	null	1.08709
Aave_0708	Aave_0708	null	null	1.14
Aave_0709	Aave_0709	null	null	0.423817
Aave_0710	Aave_0710	null	null	-1.35343
Aave_0711	Aave_0711	null	null	0.359952
Aave_0712	Aave_0712	null	null	0.795095
Aave_0713	Aave_0713	null	null	-1.31529
Aave_0714	Aave_0714	null	null	0.0144799
Aave_0715	Aave_0715	null	null	0.96358
Aave_0716	Aave_0716	null	null	-0.270382
Aave_0717	Aave_0717	null	null	0.563085
Aave_0718	Aave_0718	null	null	1.02541
Aave_0719	Aave_0719	null	null	0.734596
Aave_0720	Aave_0720	null	null	-0.00945186
Aave_0721	Aave_0721	null	null	1.50082
Aave_0722	Aave_0722	null	null	1.26212
Aave_0723	Aave_0723	null	null	0.18369
Aave_0724	Aave_0724	null	null	-0.651756
Aave_0725	Aave_0725	null	null	-0.225739
Aave_0726	Aave_0726	null	null	0.756356
Aave_0727	Aave_0727	null	null	-0.332936
Aave_0728	Aave_0728	null	null	-0.662733
Aave_0729	Aave_0729	null	null	-1.18565
Aave_0730	Aave_0730	null	null	-1.07973
Aave_0731	Aave_0731	null	null	-0.175804
Aave_0732	Aave_0732	null	null	0.387296
Aave_0733	Aave_0733	null	null	-0.448013
Aave_0734	Aave_0734	null	null	0.976124
Aave_0735	Aave_0735	null	null	0.494577
Aave_0736	Aave_0736	null	null	0.325948
Aave_0737	Aave_0737	null	null	-0.463541
Aave_0738	Aave_0738	null	null	-0.193014
Aave_0739	Aave_0739	null	null	0.177616
Aave_0740	Aave_0740	null	null	0.670507
Aave_0741	Aave_0741	null	null	0.939404
Aave_0742	Aave_0742	null	null	-1.89798
Aave_0743	Aave_0743	null	null	-1.02027
Aave_0744	Aave_0744	null	null	-0.322804
Aave_0745	Aave_0745	null	null	1.00911
Aave_0746	Aave_0746	null	null	0.513642
Aave_0747	Aave_0747	null	null	0.732722
Aave_0748	Aave_0748	null	null	-0.220828
Aave_0749	Aave_0749	null	null	0.0670338
Aave_0750	Aave_0750	null	null	-0.942085
Aave_0751	Aave_0751	null	null	-0.426889
Aave_0752	Aave_0752	null	null	-0.230549
Aave_0753	Aave_0753	null	null	0.200518
Aave_0754	Aave_0754	null	null	-0.124712
Aave_0755	Aave_0755	null	null	-0.499325
Aave_0756	Aave_0756	null	null	-0.0439014
Aave_0757	Aave_0757	null	null	0.184127
Aave_0758	Aave_0758	null	null	-0.273554
Aave_0759	Aave_0759	null	null	0.245008
Aave_0760	Aave_0760	null	null	0.146408
Aave_0761	Aave_0761	null	null	-0.339922
Aave_0762	Aave_0762	null	null	-0.221842
Aave_0763	Aave_0763	null	null	-0.0561473
Aave_0764	Aave_0764	null	null	0.0845846
Aave_0765	Aave_0765	null	null	0.691021
Aave_0766	Aave_0766	null	null	1.54628
Aave_0767	Aave_0767	null	null	0.238418
Aave_0768	Aave_0768	null	null	0.105434
Aave_0769	Aave_0769	null	null	0.112761
Aave_0770	Aave_0770	null	null	-0.285593
Aave_0771	Aave_0771	null	null	0.161625
Aave_0772	Aave_0772	null	null	-0.449366
Aave_0773	Aave_0773	null	null	0.272028
Aave_0774	Aave_0774	null	null	-0.771088
Aave_0775	Aave_0775	null	null	0.118432
Aave_0776	Aave_0776	null	null	-0.354109
Aave_0777	Aave_0777	null	null	0.0445108
Aave_0778	Aave_0778	null	null	0.748028
Aave_0779	Aave_0779	null	null	0.2784
Aave_0780	Aave_0780	null	null	-1.25762
Aave_0781	Aave_0781	null	null	-1.43596
Aave_0782	Aave_0782	null	null	-1.61297
Aave_0783	Aave_0783	null	null	-1.91731
Aave_0784	Aave_0784	null	null	-0.809747
Aave_0785	Aave_0785	null	null	-0.60079
Aave_0786	Aave_0786	null	null	0.119296
Aave_0787	Aave_0787	null	null	-0.406143
Aave_0788	Aave_0788	null	null	0.564328
Aave_0789	Aave_0789	null	null	0.189661
Aave_0790	Aave_0790	null	null	0.656959
Aave_0791	Aave_0791	null	null	-0.206947
Aave_0792	Aave_0792	null	null	0.193539
Aave_0793	Aave_0793	null	null	0.150329
Aave_0794	Aave_0794	null	null	-1.18453
Aave_0795	Aave_0795	null	null	-0.519852
Aave_0796	Aave_0796	null	null	-0.0707985
Aave_0797	Aave_0797	null	null	-0.366721
Aave_0798	Aave_0798	null	null	-0.0813328
Aave_0799	Aave_0799	null	null	0.00989243
Aave_0800	Aave_0800	null	null	0.733663
Aave_0801	Aave_0801	null	null	-0.121597
Aave_0802	Aave_0802	null	null	0.252334
Aave_0803	Aave_0803	null	null	2.2667
Aave_0804	Aave_0804	null	null	0.243985
Aave_0805	Aave_0805	null	null	0.0716056
Aave_0806	Aave_0806	null	null	0.697494
Aave_0807	Aave_0807	null	null	0.0497036
Aave_0808	Aave_0808	null	null	0.281795
Aave_0809	Aave_0809	null	null	0.35661
Aave_0810	Aave_0810	null	null	2.19724
Aave_0811	Aave_0811	null	null	1.66763
Aave_0812	Aave_0812	null	null	-1.35587
Aave_0813	Aave_0813	null	null	-1.08569
Aave_0814	Aave_0814	null	null	-0.569794
Aave_0815	Aave_0815	null	null	-0.125298
Aave_0816	Aave_0816	null	null	0.18137
Aave_0817	Aave_0817	null	null	0.5437
Aave_0818	Aave_0818	null	null	0.529433
Aave_0819	Aave_0819	null	null	0.518086
Aave_0820	Aave_0820	null	null	0.0179005
Aave_0821	Aave_0821	null	null	0.302736
Aave_0822	Aave_0822	null	null	0.346402
Aave_0823	Aave_0823	null	null	0.452484
Aave_0824	Aave_0824	null	null	0.515308
Aave_0825	Aave_0825	null	null	0.0950628
Aave_0826	Aave_0826	null	null	-0.69402
Aave_0827	Aave_0827	null	null	-0.423785
Aave_0828	Aave_0828	null	null	0.0583114
Aave_0829	Aave_0829	null	null	-0.575647
Aave_0830	Aave_0830	null	null	0.400376
Aave_0831	Aave_0831	null	null	0.379823
Aave_0832	Aave_0832	null	null	-0.527051
Aave_0833	Aave_0833	null	null	0.762529
Aave_0834	Aave_0834	null	null	0.884711
Aave_0835	Aave_0835	null	null	0.309578
Aave_0836	Aave_0836	null	null	-0.596161
Aave_0837	Aave_0837	null	null	-0.120046
Aave_0838	Aave_0838	null	null	-0.0660464
Aave_0839	Aave_0839	null	null	0.472155
Aave_0840	Aave_0840	null	null	1.03163
Aave_0841	Aave_0841	null	null	1.02294
Aave_0842	Aave_0842	null	null	1.07223
Aave_0843	Aave_0843	null	null	0.0254265
Aave_0844	Aave_0844	null	null	0.0435922
Aave_0845	Aave_0845	null	null	-0.366951
Aave_0846	Aave_0846	null	null	-0.542706
Aave_0847	Aave_0847	null	null	0.154658
Aave_0848	Aave_0848	null	null	0
Aave_0849	Aave_0849	null	null	-0.186911
Aave_0850	Aave_0850	null	null	-0.572726
Aave_0851	Aave_0851	null	null	-0.0919509
Aave_0852	Aave_0852	null	null	-2.65792
Aave_0853	Aave_0853	null	null	-1.61888
Aave_0854	Aave_0854	null	null	0.170206
Aave_0855	Aave_0855	null	null	-0.17976
Aave_0856	Aave_0856	null	null	0.584838
Aave_0857	Aave_0857	null	null	-0.493298
Aave_0858	Aave_0858	null	null	-0.995364
Aave_0859	Aave_0859	null	null	-0.445351
Aave_0860	Aave_0860	null	null	0.329199
Aave_0861	Aave_0861	null	null	0.0999794
Aave_0862	Aave_0862	null	null	0.357321
Aave_0863	Aave_0863	null	null	0.0077062
Aave_0864	Aave_0864	null	null	-0.332658
Aave_0865	Aave_0865	null	null	0.32905
Aave_0866	Aave_0866	null	null	0.700301
Aave_0867	Aave_0867	null	null	1.12648
Aave_0868	Aave_0868	null	null	0.270059
Aave_0869	Aave_0869	null	null	-0.862336
Aave_0870	Aave_0870	null	null	-0.882817
Aave_0871	Aave_0871	null	null	0.535756
Aave_0872	Aave_0872	null	null	0.341833
Aave_0873	Aave_0873	null	null	0.227814
Aave_0874	Aave_0874	null	null	0.137361
Aave_0875	Aave_0875	null	null	-1.2429
Aave_0876	Aave_0876	null	null	-1.04368
Aave_0877	Aave_0877	null	null	-1.11576
Aave_0878	Aave_0878	null	null	0.0826897
Aave_0879	Aave_0879	null	null	-0.198035
Aave_0880	Aave_0880	null	null	-0.0785757
Aave_0881	Aave_0881	null	null	0.269572
Aave_0882	Aave_0882	null	null	-0.032348
Aave_0883	Aave_0883	null	null	0.9145
Aave_0884	Aave_0884	null	null	0.374267
Aave_0885	Aave_0885	null	null	-0.144904
Aave_0886	Aave_0886	null	null	0.649186
Aave_0887	Aave_0887	null	null	-0.760264
Aave_0888	Aave_0888	null	null	0.727713
Aave_0889	Aave_0889	null	null	0.800084
Aave_0890	Aave_0890	null	null	0.698112
Aave_0891	Aave_0891	null	null	0.17819
Aave_0892	Aave_0892	null	null	0.269607
Aave_0893	Aave_0893	null	null	0.104931
Aave_0894	Aave_0894	null	null	-0.291688
Aave_0895	Aave_0895	null	null	-0.157096
Aave_0896	Aave_0896	null	null	0.178388
Aave_0897	Aave_0897	null	null	2.51345
Aave_0898	Aave_0898	null	null	0.416039
Aave_0899	Aave_0899	null	null	-0.725619
Aave_0900	Aave_0900	null	null	-0.651333
Aave_0901	Aave_0901	null	null	-0.593097
Aave_0902	Aave_0902	null	null	-0.5516
Aave_0903	Aave_0903	null	null	-0.526131
Aave_0904	Aave_0904	null	null	0.619339
Aave_0905	Aave_0905	null	null	0.884167
Aave_0906	Aave_0906	null	null	0.0513909
Aave_0907	Aave_0907	null	null	-1.04669
Aave_0908	Aave_0908	null	null	0.472282
Aave_0909	Aave_0909	null	null	0.756897
Aave_0910	Aave_0910	null	null	0.964622
Aave_0911	Aave_0911	null	null	0.745186
Aave_0912	Aave_0912	null	null	0.847379
Aave_0913	Aave_0913	null	null	-0.304176
Aave_0914	Aave_0914	null	null	0.000991
Aave_0915	Aave_0915	null	null	-0.0492488
Aave_0916	Aave_0916	null	null	0.647084
Aave_0917	Aave_0917	null	null	0.616871
Aave_0918	Aave_0918	null	null	0.884766
Aave_0919	Aave_0919	null	null	0.150357
Aave_0920	Aave_0920	null	null	0.168722
Aave_0921	Aave_0921	null	null	1.12132
Aave_0922	Aave_0922	null	null	0.625413
Aave_0923	Aave_0923	null	null	-0.129344
Aave_0924	Aave_0924	null	null	-0.37409
Aave_0925	Aave_0925	null	null	-0.350018
Aave_0926	Aave_0926	null	null	0.0905107
Aave_0927	Aave_0927	null	null	0.712728
Aave_0928	Aave_0928	null	null	0.372659
Aave_0929	Aave_0929	null	null	0.303039
Aave_0930	Aave_0930	null	null	-0.808269
Aave_0931	Aave_0931	null	null	-0.569616
Aave_0932	Aave_0932	null	null	-1.75179
Aave_0933	Aave_0933	null	null	-1.99632
Aave_0934	Aave_0934	null	null	-0.356515
Aave_0935	Aave_0935	null	null	0.525047
Aave_0936	Aave_0936	null	null	0.316609
Aave_0937	Aave_0937	null	null	-0.253241
Aave_0938	Aave_0938	null	null	0.402541
Aave_0939	Aave_0939	null	null	0.291143
Aave_0940	Aave_0940	null	null	-0.126314
Aave_0941	Aave_0941	null	null	1.63073
Aave_0942	Aave_0942	null	null	1.14035
Aave_0943	Aave_0943	null	null	1.1352
Aave_0944	Aave_0944	null	null	1.17193
Aave_0945	Aave_0945	null	null	0.256206
Aave_0946	Aave_0946	null	null	0.498145
Aave_0947	Aave_0947	null	null	-4.63655
Aave_0948	Aave_0948	null	null	-3.17888
Aave_0949	Aave_0949	null	null	-2.1809
Aave_0950	Aave_0950	null	null	-2.06762
Aave_0951	Aave_0951	null	null	-1.20062
Aave_0952	Aave_0952	null	null	-0.637476
Aave_0953	Aave_0953	null	null	-0.814641
Aave_0954	Aave_0954	null	null	-0.348173
Aave_0955	Aave_0955	null	null	-0.295096
Aave_0956	Aave_0956	null	null	-0.315729
Aave_0957	Aave_0957	null	null	-0.557771
Aave_0958	Aave_0958	null	null	-0.505089
Aave_0959	Aave_0959	null	null	-0.614739
Aave_0960	Aave_0960	null	null	-0.434089
Aave_0961	Aave_0961	null	null	0.25872
Aave_0962	Aave_0962	null	null	0.770855
Aave_0963	Aave_0963	null	null	0.797823
Aave_0964	Aave_0964	null	null	1.45297
Aave_0965	Aave_0965	null	null	-0.263235
Aave_0966	Aave_0966	null	null	-0.700331
Aave_0967	Aave_0967	null	null	-0.256924
Aave_0968	Aave_0968	null	null	-0.413349
Aave_0969	Aave_0969	null	null	-0.567631
Aave_0970	Aave_0970	null	null	-0.189578
Aave_0971	Aave_0971	null	null	0.225106
Aave_0972	Aave_0972	null	null	0.995311
Aave_0973	Aave_0973	null	null	1.04928
Aave_0974	Aave_0974	null	null	1.06039
Aave_0975	Aave_0975	null	null	1.35025
Aave_0976	Aave_0976	null	null	1.34031
Aave_0977	Aave_0977	null	null	-0.201979
Aave_0978	Aave_0978	null	null	-0.200379
Aave_0979	Aave_0979	null	null	-0.339837
Aave_0980	Aave_0980	null	null	-1.32459
Aave_0981	Aave_0981	null	null	-0.0472679
Aave_0982	Aave_0982	null	null	-0.638928
Aave_0983	Aave_0983	null	null	-0.945747
Aave_0984	Aave_0984	null	null	0.0160385
Aave_0985	Aave_0985	null	null	-0.551047
Aave_0986	Aave_0986	null	null	0.673922
Aave_0987	Aave_0987	null	null	-0.293801
Aave_0988	Aave_0988	null	null	0.651582
Aave_0989	Aave_0989	null	null	0.471283
Aave_0990	Aave_0990	null	null	0.746317
Aave_0991	Aave_0991	null	null	0.0148225
Aave_0992	Aave_0992	null	null	-0.0673206
Aave_0993	Aave_0993	null	null	-0.834855
Aave_0994	Aave_0994	null	null	-0.449677
Aave_0995	Aave_0995	null	null	-0.13758
Aave_0996	Aave_0996	null	null	0.0577148
Aave_0997	Aave_0997	null	null	0.500307
Aave_0998	Aave_0998	null	null	0.722649
Aave_0999	Aave_0999	null	null	0.825453
Aave_1000	Aave_1000	null	null	0.6979
Aave_1001	Aave_1001	null	null	0.576248
Aave_1002	Aave_1002	null	null	1.31476
Aave_1003	Aave_1003	null	null	0.212928
Aave_1004	Aave_1004	null	null	0.939688
Aave_1005	Aave_1005	null	null	-0.191985
Aave_1006	Aave_1006	null	null	-0.286121
Aave_1007	Aave_1007	null	null	0.0117753
Aave_1008	Aave_1008	null	null	-0.0635735
Aave_1009	Aave_1009	null	null	1.0128
Aave_1010	Aave_1010	null	null	-1.1929
Aave_1011	Aave_1011	null	null	-1.42622
Aave_1012	Aave_1012	null	null	-0.111752
Aave_1013	Aave_1013	null	null	0.073714
Aave_1014	Aave_1014	null	null	0.492405
Aave_1015	Aave_1015	null	null	-0.242158
Aave_1016	Aave_1016	null	null	0.377742
Aave_1017	Aave_1017	null	null	-0.0344619
Aave_1018	Aave_1018	null	null	-0.0191084
Aave_1019	Aave_1019	null	null	-0.234294
Aave_1020	Aave_1020	null	null	0.563322
Aave_1021	Aave_1021	null	null	1.56178
Aave_1022	Aave_1022	null	null	0.528883
Aave_1023	Aave_1023	null	null	0.905521
Aave_1024	Aave_1024	null	null	0.670176
Aave_1025	Aave_1025	null	null	1.11681
Aave_1026	Aave_1026	null	null	0.957383
Aave_1027	Aave_1027	null	null	0.127145
Aave_1028	Aave_1028	null	null	0.835754
Aave_1029	Aave_1029	null	null	-0.513725
Aave_1030	Aave_1030	null	null	-0.774667
Aave_1031	Aave_1031	null	null	-0.166156
Aave_1032	Aave_1032	null	null	0.483816
Aave_1033	Aave_1033	null	null	1.41933
Aave_1034	Aave_1034	null	null	-0.212461
Aave_1035	Aave_1035	null	null	0.853993
Aave_1036	Aave_1036	null	null	0.478132
Aave_1037	Aave_1037	null	null	0.877701
Aave_1038	Aave_1038	null	null	0.746465
Aave_1039	Aave_1039	null	null	0.427771
Aave_1040	Aave_1040	null	null	0.463091
Aave_1041	Aave_1041	null	null	0.606139
Aave_1042	Aave_1042	null	null	1.08544
Aave_1043	Aave_1043	null	null	-0.214623
Aave_1044	Aave_1044	null	null	-0.142062
Aave_1045	Aave_1045	null	null	-0.986706
Aave_1046	Aave_1046	null	null	0.134362
Aave_1047	Aave_1047	null	null	-0.101325
Aave_1048	Aave_1048	null	null	-0.822857
Aave_1049	Aave_1049	null	null	0.040097
Aave_1050	Aave_1050	null	null	0.0990475
Aave_1051	Aave_1051	null	null	0.419839
Aave_1052	Aave_1052	null	null	0.440292
Aave_1053	Aave_1053	null	null	-0.541473
Aave_1054	Aave_1054	null	null	-0.569964
Aave_1055	Aave_1055	null	null	-0.184916
Aave_1056	Aave_1056	null	null	3.05895
Aave_1057	Aave_1057	null	null	0.890599
Aave_1058	Aave_1058	null	null	-1.86192
Aave_1059	Aave_1059	null	null	0.053373
Aave_1060	Aave_1060	null	null	1.3376
Aave_1061	Aave_1061	null	null	0.974042
Aave_1062	Aave_1062	null	null	0.498166
Aave_1063	Aave_1063	null	null	0.194509
Aave_1064	Aave_1064	null	null	0.0774456
Aave_1065	Aave_1065	null	null	-0.567659
Aave_1066	Aave_1066	null	null	0.15388
Aave_1067	Aave_1067	null	null	0.481749
Aave_1068	Aave_1068	null	null	0.864369
Aave_1069	Aave_1069	null	null	-0.234559
Aave_1070	Aave_1070	null	null	-0.630185
Aave_1071	Aave_1071	null	null	1.02738
Aave_1072	Aave_1072	null	null	1.47579
Aave_1073	Aave_1073	null	null	0.240667
Aave_1074	Aave_1074	null	null	0
Aave_1075	Aave_1075	null	null	0.785003
Aave_1076	Aave_1076	null	null	0.484094
Aave_1077	Aave_1077	null	null	1.09463
Aave_1078	Aave_1078	null	null	-0.608538
Aave_1079	Aave_1079	null	null	0.486327
Aave_1080	Aave_1080	null	null	-0.275535
Aave_1081	Aave_1081	null	null	0.958261
Aave_1082	Aave_1082	null	null	0.504268
Aave_1083	Aave_1083	null	null	-0.327571
Aave_1084	Aave_1084	null	null	-1.40921
Aave_1085	Aave_1085	null	null	-2.26557
Aave_1086	Aave_1086	null	null	-2.96172
Aave_1087	Aave_1087	null	null	-1.27282
Aave_1088	Aave_1088	null	null	0.453786
Aave_1089	Aave_1089	null	null	0.0791488
Aave_1090	Aave_1090	null	null	2.09219
Aave_1091	Aave_1091	null	null	0.912968
Aave_1092	Aave_1092	null	null	0.0942188
Aave_1093	Aave_1093	null	null	-0.0183403
Aave_1094	Aave_1094	null	null	0.51857
Aave_1095	Aave_1095	null	null	0.233506
Aave_1096	Aave_1096	null	null	0.510641
Aave_1097	Aave_1097	null	null	-0.209746
Aave_1098	Aave_1098	null	null	0.366953
Aave_1099	Aave_1099	null	null	0.413357
Aave_1100	Aave_1100	null	null	-0.359424
Aave_1101	Aave_1101	null	null	-0.426091
Aave_1102	Aave_1102	null	null	0.280512
Aave_1103	Aave_1103	null	null	0.114465
Aave_1104	Aave_1104	null	null	-0.217076
Aave_1105	Aave_1105	null	null	-0.392995
Aave_1106	Aave_1106	null	null	1.07599
Aave_1107	Aave_1107	null	null	0.140727
Aave_1108	Aave_1108	null	null	-0.272253
Aave_1109	Aave_1109	null	null	1.55152
Aave_1110	Aave_1110	null	null	1.62815
Aave_1111	Aave_1111	null	null	1.72465
Aave_1112	Aave_1112	null	null	1.30623
Aave_1113	Aave_1113	null	null	0.549559
Aave_1114	Aave_1114	null	null	0.164148
Aave_1115	Aave_1115	null	null	-0.199188
Aave_1116	Aave_1116	null	null	-0.167081
Aave_1117	Aave_1117	null	null	-0.31822
Aave_1118	Aave_1118	null	null	0.170269
Aave_1119	Aave_1119	null	null	-0.0823566
Aave_1120	Aave_1120	null	null	-0.295441
Aave_1121	Aave_1121	null	null	-0.801084
Aave_1122	Aave_1122	null	null	-0.566685
Aave_1123	Aave_1123	null	null	-0.812453
Aave_1124	Aave_1124	null	null	-0.0243235
Aave_1125	Aave_1125	null	null	-0.792034
Aave_1126	Aave_1126	null	null	0.381468
Aave_1127	Aave_1127	null	null	-0.0761873
Aave_1128	Aave_1128	null	null	-0.844379
Aave_1129	Aave_1129	null	null	0.832929
Aave_1130	Aave_1130	null	null	-0.152706
Aave_1131	Aave_1131	null	null	0.783809
Aave_1132	Aave_1132	null	null	0.823568
Aave_1133	Aave_1133	null	null	0.741198
Aave_1134	Aave_1134	null	null	0.242997
Aave_1135	Aave_1135	null	null	-0.109248
Aave_1136	Aave_1136	null	null	0.0810217
Aave_1137	Aave_1137	null	null	-0.0978188
Aave_1138	Aave_1138	null	null	0.494827
Aave_1139	Aave_1139	null	null	-0.0656586
Aave_1140	Aave_1140	null	null	0.0222297
Aave_1141	Aave_1141	null	null	-0.661276
Aave_1142	Aave_1142	null	null	-1.86084
Aave_1143	Aave_1143	null	null	0.126949
Aave_1144	Aave_1144	null	null	-0.319559
Aave_1145	Aave_1145	null	null	-0.411017
Aave_1146	Aave_1146	null	null	0.46332
Aave_1147	Aave_1147	null	null	-0.306957
Aave_1148	Aave_1148	null	null	-0.505361
Aave_1149	Aave_1149	null	null	-2.43656
Aave_1150	Aave_1150	null	null	-2.20431
Aave_1151	Aave_1151	null	null	-0.0317147
Aave_1152	Aave_1152	null	null	0.541729
Aave_1153	Aave_1153	null	null	1.11122
Aave_1154	Aave_1154	null	null	0.074793
Aave_1155	Aave_1155	null	null	0.121369
Aave_1156	Aave_1156	null	null	-0.241836
Aave_1157	Aave_1157	null	null	-0.415148
Aave_1158	Aave_1158	null	null	-0.338271
Aave_1159	Aave_1159	null	null	0.0259982
Aave_1160	Aave_1160	null	null	-0.582507
Aave_1161	Aave_1161	null	null	-0.971417
Aave_1162	Aave_1162	null	null	0.728049
Aave_1163	Aave_1163	null	null	0.477761
Aave_1164	Aave_1164	null	null	-0.346811
Aave_1165	Aave_1165	null	null	-1.35516
Aave_1166	Aave_1166	null	null	-0.929135
Aave_1167	Aave_1167	null	null	-2.92834
Aave_1168	Aave_1168	null	null	-0.374854
Aave_1169	Aave_1169	null	null	0.621132
Aave_1170	Aave_1170	null	null	0.619161
Aave_1171	Aave_1171	null	null	0.143478
Aave_1172	Aave_1172	null	null	0.620589
Aave_1173	Aave_1173	null	null	-0.679159
Aave_1174	Aave_1174	null	null	-0.126801
Aave_1175	Aave_1175	null	null	-0.210157
Aave_1176	Aave_1176	null	null	0.200517
Aave_1177	Aave_1177	null	null	-0.56968
Aave_1178	Aave_1178	null	null	0.0216476
Aave_1179	Aave_1179	null	null	-0.020508
Aave_1180	Aave_1180	null	null	-0.297169
Aave_1181	Aave_1181	null	null	-2.12213
Aave_1182	Aave_1182	null	null	-1.55509
Aave_1183	Aave_1183	null	null	0.693434
Aave_1184	Aave_1184	null	null	1.06897
Aave_1185	Aave_1185	null	null	0.308934
Aave_1186	Aave_1186	null	null	0.33914
Aave_1187	Aave_1187	null	null	0.739338
Aave_1188	Aave_1188	null	null	0.901468
Aave_1189	Aave_1189	null	null	-0.087864
Aave_1190	Aave_1190	null	null	-1.70075
Aave_1191	Aave_1191	null	null	-1.12513
Aave_1192	Aave_1192	null	null	-0.0132423
Aave_1193	Aave_1193	null	null	0.304145
Aave_1194	Aave_1194	null	null	0.675488
Aave_1195	Aave_1195	null	null	0.0695227
Aave_1196	Aave_1196	null	null	0.85161
Aave_1197	Aave_1197	null	null	0.698647
Aave_1198	Aave_1198	null	null	0.755952
Aave_1199	Aave_1199	null	null	0.441356
Aave_1200	Aave_1200	null	null	0.583602
Aave_1201	Aave_1201	null	null	0.473283
Aave_1202	Aave_1202	null	null	1.03278
Aave_1203	Aave_1203	null	null	0.601761
Aave_1204	Aave_1204	null	null	-0.677767
Aave_1205	Aave_1205	null	null	-0.312591
Aave_1206	Aave_1206	null	null	1.31884
Aave_1207	Aave_1207	null	null	0.593736
Aave_1208	Aave_1208	null	null	0.162183
Aave_1209	Aave_1209	null	null	0.0272019
Aave_1210	Aave_1210	null	null	1.16443
Aave_1211	Aave_1211	null	null	0.25017
Aave_1212	Aave_1212	null	null	0.221428
Aave_1213	Aave_1213	null	null	-0.308627
Aave_1214	Aave_1214	null	null	1.07183
Aave_1215	Aave_1215	null	null	1.10388
Aave_1216	Aave_1216	null	null	0.44841
Aave_1217	Aave_1217	null	null	1.28822
Aave_1218	Aave_1218	null	null	0.157441
Aave_1219	Aave_1219	null	null	-0.0531986
Aave_1220	Aave_1220	null	null	0.329969
Aave_1221	Aave_1221	null	null	0.0493372
Aave_1222	Aave_1222	null	null	-0.216891
Aave_1223	Aave_1223	null	null	-0.452663
Aave_1224	Aave_1224	null	null	-0.112735
Aave_1225	Aave_1225	null	null	0.249938
Aave_1226	Aave_1226	null	null	0.481157
Aave_1227	Aave_1227	null	null	1.45983
Aave_1228	Aave_1228	null	null	-3.86153
Aave_1229	Aave_1229	null	null	-3.89659
Aave_1230	Aave_1230	null	null	-3.86162
Aave_1231	Aave_1231	null	null	-3.8664
Aave_1232	Aave_1232	null	null	-2.87689
Aave_1233	Aave_1233	null	null	0.861832
Aave_1234	Aave_1234	null	null	0.543653
Aave_1235	Aave_1235	null	null	-2.458
Aave_1236	Aave_1236	null	null	-0.119576
Aave_1237	Aave_1237	null	null	-0.548926
Aave_1238	Aave_1238	null	null	0.301555
Aave_1239	Aave_1239	null	null	0.269197
Aave_1240	Aave_1240	null	null	0.377992
Aave_1241	Aave_1241	null	null	0.724186
Aave_1242	Aave_1242	null	null	0.618739
Aave_1243	Aave_1243	null	null	0.64816
Aave_1244	Aave_1244	null	null	3.1567
Aave_1245	Aave_1245	null	null	0.835066
Aave_1246	Aave_1246	null	null	1.21955
Aave_1247	Aave_1247	null	null	0.383217
Aave_1248	Aave_1248	null	null	0.0383931
Aave_1249	Aave_1249	null	null	0.838793
Aave_1250	Aave_1250	null	null	0.220245
Aave_1251	Aave_1251	null	null	0.340653
Aave_1252	Aave_1252	null	null	-1.11515
Aave_1253	Aave_1253	null	null	-0.997408
Aave_1254	Aave_1254	null	null	-0.934789
Aave_1255	Aave_1255	null	null	-0.638355
Aave_1256	Aave_1256	null	null	0.47912
Aave_1257	Aave_1257	null	null	-0.542487
Aave_1258	Aave_1258	null	null	-2.89657
Aave_1259	Aave_1259	null	null	-1.62787
Aave_1260	Aave_1260	null	null	-0.709934
Aave_1261	Aave_1261	null	null	-0.5319
Aave_1262	Aave_1262	null	null	-1.16566
Aave_1263	Aave_1263	null	null	-1.71279
Aave_1264	Aave_1264	null	null	-2.01342
Aave_1265	Aave_1265	null	null	-0.896566
Aave_1266	Aave_1266	null	null	-0.0464506
Aave_1267	Aave_1267	null	null	0.0081744
Aave_1268	Aave_1268	null	null	-0.203679
Aave_1269	Aave_1269	null	null	-0.21155
Aave_1270	Aave_1270	null	null	-0.145422
Aave_1271	Aave_1271	null	null	-0.313606
Aave_1272	Aave_1272	null	null	-0.794234
Aave_1273	Aave_1273	null	null	-0.446404
Aave_1274	Aave_1274	null	null	-0.293597
Aave_1275	Aave_1275	null	null	-0.440517
Aave_1276	Aave_1276	null	null	-0.41826
Aave_1277	Aave_1277	null	null	0.748664
Aave_1278	Aave_1278	null	null	-0.37054
Aave_1279	Aave_1279	null	null	-0.129695
Aave_1280	Aave_1280	null	null	-0.848691
Aave_1281	Aave_1281	null	null	0.0324146
Aave_1282	Aave_1282	null	null	-0.92552
Aave_1283	Aave_1283	null	null	-0.71909
Aave_1284	Aave_1284	null	null	-0.667871
Aave_1285	Aave_1285	null	null	-0.0683099
Aave_1286	Aave_1286	null	null	0.889858
Aave_1287	Aave_1287	null	null	0.137956
Aave_1288	Aave_1288	null	null	0.307345
Aave_1289	Aave_1289	null	null	-0.211541
Aave_1290	Aave_1290	null	null	-0.16523
Aave_1291	Aave_1291	null	null	-0.131383
Aave_1292	Aave_1292	null	null	0.736502
Aave_1293	Aave_1293	null	null	0.397594
Aave_1294	Aave_1294	null	null	-0.0593128
Aave_1295	Aave_1295	null	null	-0.821619
Aave_1296	Aave_1296	null	null	-2.43581
Aave_1297	Aave_1297	null	null	-0.332549
Aave_1298	Aave_1298	null	null	-0.944559
Aave_1299	Aave_1299	null	null	0.811353
Aave_1300	Aave_1300	null	null	0.161304
Aave_1301	Aave_1301	null	null	-0.512845
Aave_1302	Aave_1302	null	null	-0.522281
Aave_1303	Aave_1303	null	null	0.0986164
Aave_1304	Aave_1304	null	null	0.186211
Aave_1305	Aave_1305	null	null	0.768422
Aave_1306	Aave_1306	null	null	-0.62982
Aave_1307	Aave_1307	null	null	0.0662512
Aave_1308	Aave_1308	null	null	0.16406
Aave_1309	Aave_1309	null	null	0.0293851
Aave_1310	Aave_1310	null	null	-1.32225
Aave_1311	Aave_1311	null	null	-0.403623
Aave_1312	Aave_1312	null	null	0.308729
Aave_1313	Aave_1313	null	null	0.689492
Aave_1314	Aave_1314	null	null	-0.225405
Aave_1315	Aave_1315	null	null	0.70799
Aave_1316	Aave_1316	null	null	0.200322
Aave_1317	Aave_1317	null	null	-0.481753
Aave_1318	Aave_1318	null	null	0.137173
Aave_1319	Aave_1319	null	null	0.590935
Aave_1320	Aave_1320	null	null	0.574992
Aave_1321	Aave_1321	null	null	0.718188
Aave_1322	Aave_1322	null	null	-0.312794
Aave_1323	Aave_1323	null	null	0.573353
Aave_1324	Aave_1324	null	null	1.06053
Aave_1325	Aave_1325	null	null	0.507427
Aave_1326	Aave_1326	null	null	0.751293
Aave_1327	Aave_1327	null	null	0.144486
Aave_1328	Aave_1328	null	null	0.223501
Aave_1329	Aave_1329	null	null	0.0697358
Aave_1330	Aave_1330	null	null	-0.495492
Aave_1331	Aave_1331	null	null	-0.735205
Aave_1332	Aave_1332	null	null	-0.266568
Aave_1333	Aave_1333	null	null	0.429035
Aave_1334	Aave_1334	null	null	-0.105348
Aave_1335	Aave_1335	null	null	1.27528
Aave_1336	Aave_1336	null	null	0.66627
Aave_1337	Aave_1337	null	null	-0.864443
Aave_1338	Aave_1338	null	null	-0.628821
Aave_1339	Aave_1339	null	null	-0.140743
Aave_1340	Aave_1340	null	null	0.618592
Aave_1341	Aave_1341	null	null	0.667477
Aave_1342	Aave_1342	null	null	0.384298
Aave_1343	Aave_1343	null	null	0.00320027
Aave_1344	Aave_1344	null	null	0.0962379
Aave_1345	Aave_1345	null	null	0.350615
Aave_1346	Aave_1346	null	null	0.0263173
Aave_1347	Aave_1347	null	null	-0.79522
Aave_1348	Aave_1348	null	null	-0.596333
Aave_1349	Aave_1349	null	null	0.0301139
Aave_1350	Aave_1350	null	null	0.0372117
Aave_1351	Aave_1351	null	null	0.277548
Aave_1352	Aave_1352	null	null	-0.333138
Aave_1353	Aave_1353	null	null	0.0117251
Aave_1354	Aave_1354	null	null	0.365769
Aave_1355	Aave_1355	null	null	-0.303225
Aave_1356	Aave_1356	null	null	0.638205
Aave_1357	Aave_1357	null	null	0.535333
Aave_1358	Aave_1358	null	null	0.140791
Aave_1359	Aave_1359	null	null	0.114503
Aave_1360	Aave_1360	null	null	-1.15108
Aave_1361	Aave_1361	null	null	-2.00106
Aave_1362	Aave_1362	null	null	-2.13514
Aave_1363	Aave_1363	null	null	-1.12609
Aave_1364	Aave_1364	null	null	-0.64151
Aave_1365	Aave_1365	null	null	-0.0693415
Aave_1366	Aave_1366	null	null	0.506171
Aave_1367	Aave_1367	null	null	0.512037
Aave_1368	Aave_1368	null	null	0.919231
Aave_1369	Aave_1369	null	null	-0.0604844
Aave_1370	Aave_1370	null	null	-0.738688
Aave_1371	Aave_1371	null	null	0.422508
Aave_1372	Aave_1372	null	null	-0.662018
Aave_1373	Aave_1373	null	null	1.0604
Aave_1374	Aave_1374	null	null	0.173142
Aave_1375	Aave_1375	null	null	-0.692569
Aave_1376	Aave_1376	null	null	-0.697878
Aave_1377	Aave_1377	null	null	-0.312001
Aave_1378	Aave_1378	null	null	0.0957749
Aave_1379	Aave_1379	null	null	-0.324219
Aave_1380	Aave_1380	null	null	0.479812
Aave_1381	Aave_1381	null	null	0.115574
Aave_1382	Aave_1382	null	null	-0.501629
Aave_1383	Aave_1383	null	null	-0.552236
Aave_1384	Aave_1384	null	null	-0.0272417
Aave_1385	Aave_1385	null	null	-0.600365
Aave_1386	Aave_1386	null	null	0.18471
Aave_1387	Aave_1387	null	null	-1.09678
Aave_1388	Aave_1388	null	null	-1.76959
Aave_1389	Aave_1389	null	null	-0.468604
Aave_1390	Aave_1390	null	null	-0.483363
Aave_1391	Aave_1391	null	null	-1.30092
Aave_1392	Aave_1392	null	null	-0.148987
Aave_1393	Aave_1393	null	null	0.252102
Aave_1394	Aave_1394	null	null	-0.257603
Aave_1395	Aave_1395	null	null	-0.443258
Aave_1396	Aave_1396	null	null	0.345058
Aave_1397	Aave_1397	null	null	0.497329
Aave_1398	Aave_1398	null	null	-1.07928
Aave_1399	Aave_1399	null	null	0.958078
Aave_1400	Aave_1400	null	null	0.372822
Aave_1401	Aave_1401	null	null	0.583768
Aave_1402	Aave_1402	null	null	0.460487
Aave_1403	Aave_1403	null	null	0.292885
Aave_1404	Aave_1404	null	null	0.719858
Aave_1405	Aave_1405	null	null	-2.13199
Aave_1406	Aave_1406	null	null	-0.380491
Aave_1407	Aave_1407	null	null	0.428665
Aave_1408	Aave_1408	null	null	0.507201
Aave_1409	Aave_1409	null	null	0.118265
Aave_1410	Aave_1410	null	null	-0.232968
Aave_1411	Aave_1411	null	null	1.19049
Aave_1412	Aave_1412	null	null	0.689652
Aave_1413	Aave_1413	null	null	-0.0214279
Aave_1414	Aave_1414	null	null	0.459535
Aave_1415	Aave_1415	null	null	-0.122592
Aave_1416	Aave_1416	null	null	-0.877011
Aave_1417	Aave_1417	null	null	-0.191328
Aave_1418	Aave_1418	null	null	-1.47477
Aave_1419	Aave_1419	null	null	-1.23839
Aave_1420	Aave_1420	null	null	-1.1962
Aave_1421	Aave_1421	null	null	-0.481998
Aave_1422	Aave_1422	null	null	-0.0574817
Aave_1423	Aave_1423	null	null	0.10253
Aave_1424	Aave_1424	null	null	0.492974
Aave_1425	Aave_1425	null	null	0.450197
Aave_1426	Aave_1426	null	null	-0.375478
Aave_1427	Aave_1427	null	null	-0.0216602
Aave_1428	Aave_1428	null	null	0.83884
Aave_1429	Aave_1429	null	null	-1.14233
Aave_1430	Aave_1430	null	null	-0.267237
Aave_1431	Aave_1431	null	null	0.148326
Aave_1432	Aave_1432	null	null	0.151139
Aave_1433	Aave_1433	null	null	-0.432893
Aave_1434	Aave_1434	null	null	0.535312
Aave_1435	Aave_1435	null	null	0.810941
Aave_1436	Aave_1436	null	null	-0.291534
Aave_1437	Aave_1437	null	null	-1.33525
Aave_1438	Aave_1438	null	null	0.0285312
Aave_1439	Aave_1439	null	null	0.0217727
Aave_1440	Aave_1440	null	null	-0.140702
Aave_1441	Aave_1441	null	null	0.465768
Aave_1442	Aave_1442	null	null	-0.377851
Aave_1443	Aave_1443	null	null	-0.552112
Aave_1444	Aave_1444	null	null	0.0904895
Aave_1445	Aave_1445	null	null	0.0771066
Aave_1446	Aave_1446	null	null	-0.645005
Aave_1447	Aave_1447	null	null	0.823732
Aave_1448	Aave_1448	null	null	0.819477
Aave_1449	Aave_1449	null	null	1.05406
Aave_1450	Aave_1450	null	null	0.413108
Aave_1451	Aave_1451	null	null	-0.333809
Aave_1452	Aave_1452	null	null	0.574102
Aave_1453	Aave_1453	null	null	0.520167
Aave_1454	Aave_1454	null	null	0.169669
Aave_1455	Aave_1455	null	null	0.53352
Aave_1456	Aave_1456	null	null	-0.155521
Aave_1457	Aave_1457	null	null	0.880563
Aave_1458	Aave_1458	null	null	0.849608
Aave_1459	Aave_1459	null	null	0.396056
Aave_1460	Aave_1460	null	null	-1.76976
Aave_1461	Aave_1461	null	null	2.0358
Aave_1462	Aave_1462	null	null	0.822677
Aave_1463	Aave_1463	null	null	0.398372
Aave_1464	Aave_1464	null	null	0.47499
Aave_1465	Aave_1465	null	null	-0.373928
Aave_1466	Aave_1466	null	null	0.169431
Aave_1467	Aave_1467	null	null	0.555266
Aave_1468	Aave_1468	null	null	0.920546
Aave_1469	Aave_1469	null	null	0.952991
Aave_1470	Aave_1470	null	null	0.215853
Aave_1471	Aave_1471	null	null	0.647667
Aave_1472	Aave_1472	null	null	0.555254
Aave_1473	Aave_1473	null	null	0.418893
Aave_1474	Aave_1474	null	null	0.863221
Aave_1475	Aave_1475	null	null	0.833701
Aave_1476	Aave_1476	null	null	0.0599137
Aave_1477	Aave_1477	null	null	0.0536435
Aave_1478	Aave_1478	null	null	0.312927
Aave_1479	Aave_1479	null	null	0.577632
Aave_1480	Aave_1480	null	null	0.910265
Aave_1481	Aave_1481	null	null	1.01085
Aave_1482	Aave_1482	null	null	0.160349
Aave_1483	Aave_1483	null	null	-1.07265
Aave_1484	Aave_1484	null	null	-1.20939
Aave_1485	Aave_1485	null	null	0.527819
Aave_1486	Aave_1486	null	null	0.349796
Aave_1487	Aave_1487	null	null	0.268164
Aave_1488	Aave_1488	null	null	0.0626436
Aave_1489	Aave_1489	null	null	0.00524499
Aave_1490	Aave_1490	null	null	-1.1996
Aave_1491	Aave_1491	null	null	-0.286887
Aave_1492	Aave_1492	null	null	0.499085
Aave_1493	Aave_1493	null	null	0.198342
Aave_1494	Aave_1494	null	null	-0.638505
Aave_1495	Aave_1495	null	null	-1.41734
Aave_1496	Aave_1496	null	null	-0.853515
Aave_1497	Aave_1497	null	null	-1.43646
Aave_1498	Aave_1498	null	null	0.956667
Aave_1499	Aave_1499	null	null	-0.27211
Aave_1500	Aave_1500	null	null	0.185906
Aave_1501	Aave_1501	null	null	-0.0240661
Aave_1502	Aave_1502	null	null	-0.298238
Aave_1503	Aave_1503	null	null	0.263753
Aave_1504	Aave_1504	null	null	-0.163704
Aave_1505	Aave_1505	null	null	0.231473
Aave_1506	Aave_1506	null	null	0.24319
Aave_1507	Aave_1507	null	null	-0.229311
Aave_1508	Aave_1508	null	null	0.93377
Aave_1509	Aave_1509	null	null	-0.427352
Aave_1510	Aave_1510	null	null	0.406136
Aave_1511	Aave_1511	null	null	0.774523
Aave_1512	Aave_1512	null	null	1.22955
Aave_1513	Aave_1513	null	null	0.43011
Aave_1514	Aave_1514	null	null	0.615434
Aave_1515	Aave_1515	null	null	0.589794
Aave_1516	Aave_1516	null	null	0.778001
Aave_1517	Aave_1517	null	null	-0.0718488
Aave_1518	Aave_1518	null	null	0.0882387
Aave_1519	Aave_1519	null	null	-0.687285
Aave_1520	Aave_1520	null	null	1.06239
Aave_1521	Aave_1521	null	null	-0.486385
Aave_1522	Aave_1522	null	null	0.94684
Aave_1523	Aave_1523	null	null	-0.071305
Aave_1524	Aave_1524	null	null	0.59084
Aave_1525	Aave_1525	null	null	0.59855
Aave_1526	Aave_1526	null	null	0.586255
Aave_1527	Aave_1527	null	null	0.722592
Aave_1528	Aave_1528	null	null	0.76063
Aave_1529	Aave_1529	null	null	0.554192
Aave_1530	Aave_1530	null	null	-1.03695
Aave_1531	Aave_1531	null	null	-0.829569
Aave_1532	Aave_1532	null	null	0.9186
Aave_1533	Aave_1533	null	null	1.1764
Aave_1534	Aave_1534	null	null	1.06015
Aave_1535	Aave_1535	null	null	-0.110534
Aave_1536	Aave_1536	null	null	1.17296
Aave_1537	Aave_1537	null	null	-0.70284
Aave_1538	Aave_1538	null	null	0.146897
Aave_1539	Aave_1539	null	null	0.513606
Aave_1540	Aave_1540	null	null	0.898891
Aave_1541	Aave_1541	null	null	0.751469
Aave_1542	Aave_1542	null	null	1.00016
Aave_1543	Aave_1543	null	null	0.415118
Aave_1544	Aave_1544	null	null	0.528459
Aave_1545	Aave_1545	null	null	0.536526
Aave_1546	Aave_1546	null	null	0.710132
Aave_1547	Aave_1547	null	null	1.81745
Aave_1548	Aave_1548	null	null	1.96521
Aave_1549	Aave_1549	null	null	0.38639
Aave_1550	Aave_1550	null	null	0.335533
Aave_1551	Aave_1551	null	null	0.298809
Aave_1552	Aave_1552	null	null	0.0388738
Aave_1553	Aave_1553	null	null	0.825665
Aave_1554	Aave_1554	null	null	2.34049
Aave_1555	Aave_1555	null	null	2.14574
Aave_1556	Aave_1556	null	null	-0.319108
Aave_1557	Aave_1557	null	null	0.201071
Aave_1558	Aave_1558	null	null	0.45545
Aave_1559	Aave_1559	null	null	0.478777
Aave_1560	Aave_1560	null	null	-0.163309
Aave_1561	Aave_1561	null	null	0.376816
Aave_1562	Aave_1562	null	null	-0.1065
Aave_1563	Aave_1563	null	null	-0.57715
Aave_1564	Aave_1564	null	null	0.61438
Aave_1565	Aave_1565	null	null	0.121904
Aave_1566	Aave_1566	null	null	-0.435645
Aave_1567	Aave_1567	null	null	0.0113176
Aave_1568	Aave_1568	null	null	-0.854375
Aave_1569	Aave_1569	null	null	-0.254804
Aave_1570	Aave_1570	null	null	-0.207375
Aave_1571	Aave_1571	null	null	-0.678723
Aave_1572	Aave_1572	null	null	0.203548
Aave_1573	Aave_1573	null	null	-0.157877
Aave_1574	Aave_1574	null	null	-3.5626
Aave_1575	Aave_1575	null	null	-1.25989
Aave_1576	Aave_1576	null	null	-0.131759
Aave_1577	Aave_1577	null	null	-1.4166
Aave_1578	Aave_1578	null	null	-0.456889
Aave_1579	Aave_1579	null	null	1.22902
Aave_1580	Aave_1580	null	null	0.872962
Aave_1581	Aave_1581	null	null	0.0143297
Aave_1582	Aave_1582	null	null	0.738852
Aave_1583	Aave_1583	null	null	0.321817
Aave_1584	Aave_1584	null	null	-0.215376
Aave_1585	Aave_1585	null	null	-0.680398
Aave_1586	Aave_1586	null	null	-0.304559
Aave_1587	Aave_1587	null	null	-0.0479615
Aave_1588	Aave_1588	null	null	1.06617
Aave_1589	Aave_1589	null	null	-0.748774
Aave_1590	Aave_1590	null	null	-2.27859
Aave_1591	Aave_1591	null	null	-3.42269
Aave_1592	Aave_1592	null	null	-0.960547
Aave_1593	Aave_1593	null	null	0.402293
Aave_1594	Aave_1594	null	null	0.606513
Aave_1595	Aave_1595	null	null	-0.220302
Aave_1596	Aave_1596	null	null	-0.635243
Aave_1597	Aave_1597	null	null	-0.0899605
Aave_1598	Aave_1598	null	null	0.508642
Aave_1599	Aave_1599	null	null	-0.385517
Aave_1600	Aave_1600	null	null	-0.165307
Aave_1601	Aave_1601	null	null	0.0854846
Aave_1602	Aave_1602	null	null	-0.400357
Aave_1603	Aave_1603	null	null	0.0369479
Aave_1604	Aave_1604	null	null	-0.251411
Aave_1605	Aave_1605	null	null	-0.696808
Aave_1606	Aave_1606	null	null	-0.531607
Aave_1607	Aave_1607	null	null	-0.103437
Aave_1608	Aave_1608	null	null	0.34902
Aave_1609	Aave_1609	null	null	0.682104
Aave_1610	Aave_1610	null	null	0.421153
Aave_1611	Aave_1611	null	null	-0.420761
Aave_1612	Aave_1612	null	null	0.872372
Aave_1613	Aave_1613	null	null	-0.141666
Aave_1614	Aave_1614	null	null	2.16254
Aave_1615	Aave_1615	null	null	0.817658
Aave_1616	Aave_1616	null	null	1.48046
Aave_1617	Aave_1617	null	null	1.09085
Aave_1618	Aave_1618	null	null	1.4264
Aave_1619	Aave_1619	null	null	2.03761
Aave_1620	Aave_1620	null	null	1.12213
Aave_1621	Aave_1621	null	null	1.07949
Aave_1622	Aave_1622	null	null	0.627086
Aave_1623	Aave_1623	null	null	1.76482
Aave_1624	Aave_1624	null	null	1.65663
Aave_1625	Aave_1625	null	null	1.89374
Aave_1626	Aave_1626	null	null	1.10223
Aave_1627	Aave_1627	null	null	1.34587
Aave_1628	Aave_1628	null	null	0.908666
Aave_1629	Aave_1629	null	null	0.659967
Aave_1630	Aave_1630	null	null	0.415079
Aave_1631	Aave_1631	null	null	-0.064204
Aave_1632	Aave_1632	null	null	0.411676
Aave_1633	Aave_1633	null	null	0
Aave_1634	Aave_1634	null	null	0
Aave_1635	Aave_1635	null	null	0.0822056
Aave_1636	Aave_1636	null	null	0.368608
Aave_1637	Aave_1637	null	null	0.40869
Aave_1638	Aave_1638	null	null	1.75895
Aave_1639	Aave_1639	null	null	-3.24748
Aave_1640	Aave_1640	null	null	-1.79608
Aave_1641	Aave_1641	null	null	-2.23775
Aave_1642	Aave_1642	null	null	-0.387713
Aave_1643	Aave_1643	null	null	-1.34134
Aave_1644	Aave_1644	null	null	0.157354
Aave_1645	Aave_1645	null	null	-2.16473
Aave_1646	Aave_1646	null	null	-0.553701
Aave_1647	Aave_1647	null	null	-0.542786
Aave_1648	Aave_1648	null	null	-3.43034
Aave_1649	Aave_1649	null	null	-0.254406
Aave_1650	Aave_1650	null	null	-1.01798
Aave_1651	Aave_1651	null	null	-0.63393
Aave_1652	Aave_1652	null	null	0.365759
Aave_1653	Aave_1653	null	null	1.29325
Aave_1654	Aave_1654	null	null	1.14539
Aave_1655	Aave_1655	null	null	-0.463052
Aave_1656	Aave_1656	null	null	-0.288574
Aave_1657	Aave_1657	null	null	0.212388
Aave_1658	Aave_1658	null	null	-0.45655
Aave_1659	Aave_1659	null	null	0.0731901
Aave_1660	Aave_1660	null	null	0.0958047
Aave_1661	Aave_1661	null	null	0.0348611
Aave_1662	Aave_1662	null	null	-0.126263
Aave_1663	Aave_1663	null	null	-0.593932
Aave_1664	Aave_1664	null	null	0.647521
Aave_1665	Aave_1665	null	null	-0.979764
Aave_1666	Aave_1666	null	null	0.393509
Aave_1667	Aave_1667	null	null	-0.210823
Aave_1668	Aave_1668	null	null	0.201746
Aave_1669	Aave_1669	null	null	-0.359092
Aave_1670	Aave_1670	null	null	-1.33013
Aave_1671	Aave_1671	null	null	-0.333891
Aave_1672	Aave_1672	null	null	-0.515988
Aave_1673	Aave_1673	null	null	-0.0322336
Aave_1674	Aave_1674	null	null	-0.392062
Aave_1675	Aave_1675	null	null	-0.0354743
Aave_1676	Aave_1676	null	null	0.0735537
Aave_1677	Aave_1677	null	null	-0.1544
Aave_1678	Aave_1678	null	null	-1.04605
Aave_1679	Aave_1679	null	null	-0.963557
Aave_1680	Aave_1680	null	null	-0.260725
Aave_1681	Aave_1681	null	null	0.236555
Aave_1682	Aave_1682	null	null	-1.24181
Aave_1683	Aave_1683	null	null	-0.469781
Aave_1684	Aave_1684	null	null	-0.481151
Aave_1685	Aave_1685	null	null	0.375022
Aave_1686	Aave_1686	null	null	0.678432
Aave_1687	Aave_1687	null	null	0.167714
Aave_1688	Aave_1688	null	null	-0.134884
Aave_1689	Aave_1689	null	null	-0.355681
Aave_1690	Aave_1690	null	null	-0.00385481
Aave_1691	Aave_1691	null	null	-0.381805
Aave_1692	Aave_1692	null	null	-0.0772311
Aave_1693	Aave_1693	null	null	-0.333737
Aave_1694	Aave_1694	null	null	-0.490581
Aave_1695	Aave_1695	null	null	0.00615345
Aave_1696	Aave_1696	null	null	-0.0647078
Aave_1697	Aave_1697	null	null	-0.581607
Aave_1698	Aave_1698	null	null	-0.788981
Aave_1699	Aave_1699	null	null	-0.21402
Aave_1700	Aave_1700	null	null	0.217412
Aave_1701	Aave_1701	null	null	0.568299
Aave_1702	Aave_1702	null	null	-0.370796
Aave_1703	Aave_1703	null	null	-0.830404
Aave_1704	Aave_1704	null	null	-1.16071
Aave_1705	Aave_1705	null	null	-0.159444
Aave_1706	Aave_1706	null	null	-1.37975
Aave_1707	Aave_1707	null	null	-0.728541
Aave_1708	Aave_1708	null	null	0.25795
Aave_1709	Aave_1709	null	null	0.499332
Aave_1710	Aave_1710	null	null	-0.0353659
Aave_1711	Aave_1711	null	null	-0.0862262
Aave_1712	Aave_1712	null	null	0.176883
Aave_1713	Aave_1713	null	null	0.623152
Aave_1714	Aave_1714	null	null	0.108007
Aave_1715	Aave_1715	null	null	-0.0125433
Aave_1716	Aave_1716	null	null	-0.465201
Aave_1717	Aave_1717	null	null	0.769422
Aave_1718	Aave_1718	null	null	0.186373
Aave_1719	Aave_1719	null	null	-2.64915
Aave_1720	Aave_1720	null	null	-1.40262
Aave_1721	Aave_1721	null	null	0.149389
Aave_1722	Aave_1722	null	null	0.27111
Aave_1723	Aave_1723	null	null	-0.34919
Aave_1724	Aave_1724	null	null	0.100327
Aave_1725	Aave_1725	null	null	-0.343619
Aave_1726	Aave_1726	null	null	-0.0676669
Aave_1727	Aave_1727	null	null	-0.375469
Aave_1728	Aave_1728	null	null	-0.217493
Aave_1729	Aave_1729	null	null	-0.368871
Aave_1730	Aave_1730	null	null	-1.10964
Aave_1731	Aave_1731	null	null	-0.66342
Aave_1732	Aave_1732	null	null	0.0997591
Aave_1733	Aave_1733	null	null	-0.872885
Aave_1734	Aave_1734	null	null	-0.384491
Aave_1735	Aave_1735	null	null	-1.2535
Aave_1736	Aave_1736	null	null	-1.74214
Aave_1737	Aave_1737	null	null	-1.6644
Aave_1738	Aave_1738	null	null	-1.78633
Aave_1739	Aave_1739	null	null	-0.2839
Aave_1740	Aave_1740	null	null	-0.522358
Aave_1741	Aave_1741	null	null	-0.256312
Aave_1742	Aave_1742	null	null	0.34938
Aave_1743	Aave_1743	null	null	0.013361
Aave_1744	Aave_1744	null	null	-0.303322
Aave_1745	Aave_1745	null	null	-0.475394
Aave_1746	Aave_1746	null	null	-2.02207
Aave_1747	Aave_1747	null	null	-1.61766
Aave_1748	Aave_1748	null	null	-0.280641
Aave_1749	Aave_1749	null	null	0.333994
Aave_1750	Aave_1750	null	null	0.0877445
Aave_1751	Aave_1751	null	null	-1.0909
Aave_1752	Aave_1752	null	null	0.135129
Aave_1753	Aave_1753	null	null	-0.00130743
Aave_1754	Aave_1754	null	null	1.39977
Aave_1755	Aave_1755	null	null	1.0454
Aave_1756	Aave_1756	null	null	-1.09035
Aave_1757	Aave_1757	null	null	-0.730595
Aave_1758	Aave_1758	null	null	-0.553673
Aave_1759	Aave_1759	null	null	-0.00682619
Aave_1760	Aave_1760	null	null	-0.144476
Aave_1761	Aave_1761	null	null	-0.536101
Aave_1762	Aave_1762	null	null	1.01486
Aave_1763	Aave_1763	null	null	-0.273932
Aave_1764	Aave_1764	null	null	0.386273
Aave_1765	Aave_1765	null	null	-0.00858067
Aave_1766	Aave_1766	null	null	0.133835
Aave_1767	Aave_1767	null	null	0.465139
Aave_1768	Aave_1768	null	null	0.611088
Aave_1769	Aave_1769	null	null	-0.677805
Aave_1771	Aave_1771	null	null	-0.121681
Aave_1772	Aave_1772	null	null	0.16651
Aave_1773	Aave_1773	null	null	-0.686993
Aave_1774	Aave_1774	null	null	0.641589
Aave_1775	Aave_1775	null	null	0.167974
Aave_1776	Aave_1776	null	null	-0.599832
Aave_1777	Aave_1777	null	null	-0.798431
Aave_1778	Aave_1778	null	null	-1.02336
Aave_1779	Aave_1779	null	null	-0.315631
Aave_1780	Aave_1780	null	null	-0.881116
Aave_1781	Aave_1781	null	null	-0.735425
Aave_1782	Aave_1782	null	null	-0.411362
Aave_1783	Aave_1783	null	null	-0.503357
Aave_1784	Aave_1784	null	null	0.302736
Aave_1785	Aave_1785	null	null	-0.0407461
Aave_1786	Aave_1786	null	null	0.426971
Aave_1787	Aave_1787	null	null	0
Aave_1788	Aave_1788	null	null	0
Aave_1789	Aave_1789	null	null	-0.500239
Aave_1790	Aave_1790	null	null	0.210405
Aave_1791	Aave_1791	null	null	-1.39506
Aave_1792	Aave_1792	null	null	-3.98773
Aave_1793	Aave_1793	null	null	-4.19311
Aave_1794	Aave_1794	null	null	-4.15595
Aave_1795	Aave_1795	null	null	-3.43332
Aave_1796	Aave_1796	null	null	-1.35873
Aave_1797	Aave_1797	null	null	0.0306859
Aave_1798	Aave_1798	null	null	-0.0787537
Aave_1799	Aave_1799	null	null	-0.187361
Aave_1800	Aave_1800	null	null	-0.619804
Aave_1801	Aave_1801	null	null	0.463815
Aave_1802	Aave_1802	null	null	0.48233
Aave_1803	Aave_1803	null	null	-0.114376
Aave_1804	Aave_1804	null	null	-0.258142
Aave_1805	Aave_1805	null	null	-0.465111
Aave_1806	Aave_1806	null	null	-0.10709
Aave_1807	Aave_1807	null	null	0.273841
Aave_1808	Aave_1808	null	null	-0.25951
Aave_1809	Aave_1809	null	null	0.214774
Aave_1810	Aave_1810	null	null	-0.194232
Aave_1811	Aave_1811	null	null	-0.321113
Aave_1812	Aave_1812	null	null	-0.578096
Aave_1813	Aave_1813	null	null	-0.240058
Aave_1814	Aave_1814	null	null	1.06388
Aave_1815	Aave_1815	null	null	0.253123
Aave_1816	Aave_1816	null	null	-0.316275
Aave_1817	Aave_1817	null	null	0.129668
Aave_1818	Aave_1818	null	null	0.445826
Aave_1819	Aave_1819	null	null	0.256354
Aave_1820	Aave_1820	null	null	-0.581676
Aave_1821	Aave_1821	null	null	-0.1265
Aave_1822	Aave_1822	null	null	-0.428058
Aave_1823	Aave_1823	null	null	-2.73546
Aave_1824	Aave_1824	null	null	-3.29947
Aave_1825	Aave_1825	null	null	-2.96484
Aave_1826	Aave_1826	null	null	-1.44533
Aave_1827	Aave_1827	null	null	-0.999766
Aave_1828	Aave_1828	null	null	-0.345986
Aave_1829	Aave_1829	null	null	0.4684
Aave_1830	Aave_1830	null	null	-1.20295
Aave_1831	Aave_1831	null	null	0.195474
Aave_1832	Aave_1832	null	null	0.340189
Aave_1833	Aave_1833	null	null	0.539196
Aave_1834	Aave_1834	null	null	0.414979
Aave_1835	Aave_1835	null	null	1.03887
Aave_1836	Aave_1836	null	null	1.12102
Aave_1837	Aave_1837	null	null	1.44844
Aave_1838	Aave_1838	null	null	1.03873
Aave_1839	Aave_1839	null	null	-0.0189024
Aave_1840	Aave_1840	null	null	0.138369
Aave_1841	Aave_1841	null	null	-0.116229
Aave_1842	Aave_1842	null	null	-0.0260089
Aave_1843	Aave_1843	null	null	-0.0459362
Aave_1844	Aave_1844	null	null	0.0780171
Aave_1845	Aave_1845	null	null	1.01005
Aave_1846	Aave_1846	null	null	0.757087
Aave_1847	Aave_1847	null	null	-0.532065
Aave_1848	Aave_1848	null	null	0.692405
Aave_1849	Aave_1849	null	null	-0.574879
Aave_1850	Aave_1850	null	null	-0.366851
Aave_1851	Aave_1851	null	null	0.0621106
Aave_1852	Aave_1852	null	null	0.444086
Aave_1853	Aave_1853	null	null	-0.290578
Aave_1854	Aave_1854	null	null	0.380869
Aave_1855	Aave_1855	null	null	-0.97252
Aave_1856	Aave_1856	null	null	-0.548886
Aave_1857	Aave_1857	null	null	-1.20747
Aave_1858	Aave_1858	null	null	-1.51273
Aave_1859	Aave_1859	null	null	-0.663124
Aave_1860	Aave_1860	null	null	-0.629539
Aave_1861	Aave_1861	null	null	-0.107534
Aave_1862	Aave_1862	null	null	-1.25151
Aave_1863	Aave_1863	null	null	0.056158
Aave_1864	Aave_1864	null	null	0.448667
Aave_1865	Aave_1865	null	null	0.42753
Aave_1866	Aave_1866	null	null	-0.546341
Aave_1867	Aave_1867	null	null	-0.718508
Aave_1868	Aave_1868	null	null	0.121476
Aave_1869	Aave_1869	null	null	0.507019
Aave_1870	Aave_1870	null	null	-0.329215
Aave_1871	Aave_1871	null	null	-0.92227
Aave_1872	Aave_1872	null	null	-1.21084
Aave_1873	Aave_1873	null	null	-0.162188
Aave_1874	Aave_1874	null	null	-0.596654
Aave_1875	Aave_1875	null	null	-0.658696
Aave_1876	Aave_1876	null	null	-0.923042
Aave_1877	Aave_1877	null	null	-0.580029
Aave_1878	Aave_1878	null	null	-0.973225
Aave_1879	Aave_1879	null	null	-0.12088
Aave_1880	Aave_1880	null	null	-0.806921
Aave_1881	Aave_1881	null	null	-0.305283
Aave_1882	Aave_1882	null	null	-0.0631524
Aave_1883	Aave_1883	null	null	-1.38497
Aave_1884	Aave_1884	null	null	-3.4407
Aave_1885	Aave_1885	null	null	-4.01743
Aave_1886	Aave_1886	null	null	-3.91897
Aave_1887	Aave_1887	null	null	-4.11676
Aave_1888	Aave_1888	null	null	-3.15812
Aave_1889	Aave_1889	null	null	-0.942755
Aave_1890	Aave_1890	null	null	0.116954
Aave_1891	Aave_1891	null	null	-0.141131
Aave_1892	Aave_1892	null	null	-0.581985
Aave_1893	Aave_1893	null	null	-0.787851
Aave_1894	Aave_1894	null	null	-4.01415
Aave_1895	Aave_1895	null	null	-1.3338
Aave_1896	Aave_1896	null	null	-0.355948
Aave_1897	Aave_1897	null	null	-0.0667347
Aave_1898	Aave_1898	null	null	-0.622705
Aave_1899	Aave_1899	null	null	-0.995387
Aave_1900	Aave_1900	null	null	0.052403
Aave_1901	Aave_1901	null	null	0.562999
Aave_1902	Aave_1902	null	null	-2.40805
Aave_1903	Aave_1903	null	null	0.109129
Aave_1904	Aave_1904	null	null	0.298119
Aave_1905	Aave_1905	null	null	0.385163
Aave_1906	Aave_1906	null	null	1.97901
Aave_1907	Aave_1907	null	null	0.240667
Aave_1908	Aave_1908	null	null	0.423926
Aave_1909	Aave_1909	null	null	-0.189855
Aave_1910	Aave_1910	null	null	-1.7126
Aave_1911	Aave_1911	null	null	-2.02713
Aave_1912	Aave_1912	null	null	-0.388077
Aave_1913	Aave_1913	null	null	-1.16421
Aave_1914	Aave_1914	null	null	-1.45073
Aave_1915	Aave_1915	null	null	-0.227363
Aave_1916	Aave_1916	null	null	-0.239447
Aave_1917	Aave_1917	null	null	0.129916
Aave_1918	Aave_1918	null	null	0.566598
Aave_1919	Aave_1919	null	null	0.228086
Aave_1920	Aave_1920	null	null	0.0910257
Aave_1921	Aave_1921	null	null	0.0104067
Aave_1922	Aave_1922	null	null	0.0637769
Aave_1923	Aave_1923	null	null	0.556289
Aave_1924	Aave_1924	null	null	0.147554
Aave_1925	Aave_1925	null	null	-0.962458
Aave_1926	Aave_1926	null	null	-2.29763
Aave_1927	Aave_1927	null	null	-1.43059
Aave_1928	Aave_1928	null	null	-1.55785
Aave_1929	Aave_1929	null	null	-0.795476
Aave_1930	Aave_1930	null	null	-0.173669
Aave_1931	Aave_1931	null	null	-0.817313
Aave_1932	Aave_1932	null	null	-0.108583
Aave_1933	Aave_1933	null	null	-0.923734
Aave_1934	Aave_1934	null	null	-0.556906
Aave_1935	Aave_1935	null	null	-0.506187
Aave_1936	Aave_1936	null	null	-3.02252
Aave_1937	Aave_1937	null	null	-1.8972
Aave_1938	Aave_1938	null	null	-0.397309
Aave_1939	Aave_1939	null	null	-0.349086
Aave_1940	Aave_1940	null	null	-0.586243
Aave_1941	Aave_1941	null	null	-0.857456
Aave_1942	Aave_1942	null	null	-1.88347
Aave_1943	Aave_1943	null	null	-0.986847
Aave_1944	Aave_1944	null	null	-0.724244
Aave_1945	Aave_1945	null	null	-0.34815
Aave_1946	Aave_1946	null	null	-0.205573
Aave_1947	Aave_1947	null	null	-0.208269
Aave_1948	Aave_1948	null	null	-0.819809
Aave_1949	Aave_1949	null	null	-0.830494
Aave_1950	Aave_1950	null	null	0.0339678
Aave_1951	Aave_1951	null	null	-1.92873
Aave_1952	Aave_1952	null	null	-0.702116
Aave_1953	Aave_1953	null	null	-0.852911
Aave_1954	Aave_1954	null	null	-1.70504
Aave_1955	Aave_1955	null	null	-0.65656
Aave_1956	Aave_1956	null	null	-0.496589
Aave_1957	Aave_1957	null	null	-0.837085
Aave_1958	Aave_1958	null	null	-0.828906
Aave_1959	Aave_1959	null	null	-0.635322
Aave_1960	Aave_1960	null	null	-2.17604
Aave_1961	Aave_1961	null	null	-2.79811
Aave_1962	Aave_1962	null	null	-0.667884
Aave_1963	Aave_1963	null	null	0.246987
Aave_1964	Aave_1964	null	null	-0.421769
Aave_1965	Aave_1965	null	null	-0.100847
Aave_1966	Aave_1966	null	null	-0.361123
Aave_1967	Aave_1967	null	null	0.450925
Aave_1968	Aave_1968	null	null	0.338723
Aave_1969	Aave_1969	null	null	0.314392
Aave_1970	Aave_1970	null	null	-0.433614
Aave_1971	Aave_1971	null	null	-1.46749
Aave_1972	Aave_1972	null	null	-0.448737
Aave_1973	Aave_1973	null	null	-0.61282
Aave_1974	Aave_1974	null	null	-0.30947
Aave_1975	Aave_1975	null	null	-1.05273
Aave_1976	Aave_1976	null	null	-0.187753
Aave_1977	Aave_1977	null	null	-0.761113
Aave_1978	Aave_1978	null	null	-0.55422
Aave_1979	Aave_1979	null	null	-0.240653
Aave_1980	Aave_1980	null	null	-0.609386
Aave_1981	Aave_1981	null	null	-3.11265
Aave_1982	Aave_1982	null	null	-3.41423
Aave_1983	Aave_1983	null	null	-1.40144
Aave_1984	Aave_1984	null	null	0.154799
Aave_1985	Aave_1985	null	null	0.480406
Aave_1986	Aave_1986	null	null	-0.487833
Aave_1987	Aave_1987	null	null	-0.919879
Aave_1988	Aave_1988	null	null	0.157384
Aave_1989	Aave_1989	null	null	-0.223304
Aave_1990	Aave_1990	null	null	0.288621
Aave_1991	Aave_1991	null	null	-0.0231374
Aave_1992	Aave_1992	null	null	-0.56029
Aave_1993	Aave_1993	null	null	-1.66771
Aave_1994	Aave_1994	null	null	-2.34328
Aave_1995	Aave_1995	null	null	-1.5133
Aave_1996	Aave_1996	null	null	-0.335088
Aave_1997	Aave_1997	null	null	-0.192448
Aave_1998	Aave_1998	null	null	0.260945
Aave_1999	Aave_1999	null	null	0.354706
Aave_2000	Aave_2000	null	null	-0.248969
[truncated: 2,859 more rows]
